# Supplementary material for: FOSL2 Is Involved in the Regulation of Glycogen Content in Chicken Breast Muscle Tissue
Source: Front Physiol. 2021 Jul 6;12:682441. doi: 10.3389/fphys.2021.682441 (PMC8290175; doi:10.3389/fphys.2021.682441)
Supplement: Supplementary file 2 [file Table_1.XLSX]

## Sheet: JX-Y
Sample	Muscle glycogen
1	2.32146
2	6.03714
3	2.17282
4	1.59821
5	3.42832
6	2.10847
8	3.00335
9	1.71017
10	2.63139
13	2.55993
14	2.84241
17	0.645496
18	0.31963
19	3.59836
21	0.991767
22	4.08321
23	0.734911
25	1.71131
28	1.21914
29	3.38374
30	4.75889
31	0.846251
32	3.25842
33	2.07816
34	0.24161
36	0.746109
37	1.08591
38	0.511053
39	2.86126
41	3.40016
42	2.45531
43	1.22018
45	1.75888
46	1.19422
47	2.41496
48	1.44929
49	2.95005
50	3.03992
52	2.66952
53	2.00678
54	3.21062
55	2.13971
56	3.22769
57	2.28252
58	1.28412
59	0.905623
60	2.92613
62	1.96823
64	4.05589
65	4.33989
66	2.03395
67	1.33587
70	2.05004
73	2.15884
75	2.34803
77	2.01233
78	3.26023
79	2.82103
80	0.947089
81	1.556
82	2.00764
83	1.52201
85	0.502276
86	1.49094
87	1.21551
88	4.24212
89	1.12512
91	1.3148
92	0.549764
93	2.26461
95	1.77866
96	3.1224
97	1.50063
98	2.91503
99	3.98602
100	2.35189
101	2.36788
102	2.05635
103	3.25211
106	1.33724
107	0.926038
108	1.09211
110	4.91114
111	2.70903
112	1.92346
114	4.2852
116	2.23902
117	0.719581
118	2.0595
120	0.511194
121	3.80168
122	0.914692
123	2.30984
125	2.61466
126	0.882637
128	2.21412
129	4.12232
130	1.34153
131	4.4512
133	1.33756
134	0.537841
135	0.541957
136	3.30772
137	1.09797
138	2.61698
139	3.09279
140	1.02735
141	0.58184
144	4.43915
145	2.36549
146	6.18625
147	1.84198
148	1.49352
150	1.4519
151	3.30527
152	1.15232
155	3.74077
156	1.00346
157	2.50134
158	1.88162
159	1.58898
160	4.75936
161	1.49877
162	1.25684
163	4.94947
165	1.58369
166	0.606587
168	2.04001
169	2.80893
170	2.37447
172	4.64326
173	0.890846
174	1.04257
175	1.12231
176	0.979591
179	3.13807
180	1.30792
181	1.17127
182	1.10221
183	2.07176
184	1.01161
186	2.87952
188	2.18323
189	1.8018
190	1.6304
191	0.96575
192	4.80026
193	3.49329
195	1.59194
197	0.971076
198	1.6698
199	3.87368
200	1.62602
201	3.53077
203	1.5461
205	1.86458
206	3.10251
207	1.74945
208	2.24911
209	0.628923
210	1.60426
211	2.14301
213	1.33526
214	1.86756
215	1.64417
216	2.27086
218	1.68427
220	0.916817
221	1.52418
223	1.70232
224	1.18698
226	2.08656
227	2.08911
228	1.48973
229	2.81048
230	1.43501
231	1.89372
233	3.15575
234	1.10639
235	2.99157
236	3.35016
237	2.24742
238	0.57566
240	3.28457
241	1.70246
243	2.86688
244	1.70005
246	3.28487
247	4.63377
249	1.02946
253	1.62318
255	5.09714
256	1.87896
257	2.99053
258	1.60968
259	1.70688
260	2.74034
262	0.231925
263	1.95247
264	1.13413
265	2.61432
266	2.93219
267	1.42612
268	1.72008
270	1.08041
272	3.54275
273	0.920551
274	3.11346
275	1.94873
276	0.957184
277	2.41702
279	0.621472
280	3.45212
282	2.50583
283	1.28407
285	3.12501
288	2.73502
289	2.8696
291	2.89906
292	3.12569
293	3.97234
294	4.62708
295	0.63979
296	2.68088
298	2.46737
299	2.45851
300	2.20561
301	1.98106
302	0.972093
305	1.55401
306	2.47748
307	1.69461
308	1.95659
309	5.18823
312	2.94583
314	3.03522
315	1.90357
316	1.35499
319	1.35784
320	2.10177
321	1.68665
322	1.56436
323	2.38242
324	2.17015
325	2.39818
327	0.736663
328	1.19653
329	3.98331
330	2.5741
331	1.51044
332	7.36009
335	3.68741
336	4.47536
337	2.60399
338	2.1499
339	2.5283
340	2.57221
342	5.21733
343	3.94046
344	3.69957
345	1.50939
346	3.04249
348	3.95149
349	2.42765
352	2.15113
353	1.82771
354	2.21728
355	2.15392
356	2.51999
357	2.09312
358	3.75681
359	2.3941
360	4.90865
361	2.6077
363	2.40328
365	3.34992
367	2.09102
369	4.67293
370	8.92332
371	2.17016
372	2.48146
374	2.39976
376	3.89161
377	2.4994
379	1.99334
380	0.343989
381	1.15059
383	5.68519
384	1.43053
385	2.51304
386	2.25199
388	1.45259
389	2.80736
390	8.77681
391	2.85644
393	4.16419
394	3.62783
395	4.52623
396	2.09796
397	3.30295
398	2.6686
399	2.73722
400	3.84833
401	5.24346
402	3.60289
406	0.453395
407	2.51566
408	0.909094
409	2.62968
411	2.64778
415	1.06058
416	1.84869
417	5.96226
418	2.65212
419	1.88435
420	3.47804
421	2.23822
422	4.62598
423	2.24495
425	3.4557
426	3.83195
430	2.77246
431	0.769353
432	3.46747
434	5.90341
435	7.1324
437	2.79989
438	2.67658
439	4.13859
440	1.83332
443	5.73921
444	4.99574
445	2.35786
446	1.5892
447	2.38168
448	2.0921
449	2.93893
450	0.630921
451	3.60788
452	4.37193
454	3.11486
455	2.9762
458	1.22555
459	0.76951
460	1.65472
461	3.14264
462	0.571682
464	1.7733
466	3.75159
467	2.54013
468	3.36502
469	0.972202
470	2.12417
471	1.8987
472	1.27445
473	3.60634
474	1.04207
476	1.63079
477	0.705013
478	1.86189
480	2.89466
482	1.92755
483	0.395733
484	1.30318
487	3.39296
489	1.53095
490	2.46279
491	0.529673
492	2.92199
493	3.78367
494	1.88674
496	2.0761
497	0.651185
498	2.27915
499	0.70942
501	2.21915
502	1.01435
503	1.78632
505	1.76682
506	2.75592
507	0.493303
510	1.71702
511	3.26046
512	1.30164
513	1.07134
514	3.32814
515	2.42769
517	4.05121
518	2.72799
519	0.896083
520	3.1544
521	2.3878
523	0.538975
524	5.30673
527	3.24891
528	1.03785
530	1.1583
531	2.29725
532	4.97971
533	2.78979
534	3.08622
535	2.1506
537	1.63407
538	4.71432
539	5.94447
540	2.67382
542	2.42111
543	3.69005
544	2.8285
545	4.09737
546	2.57303
549	1.85961
550	5.90376
551	2.74011
552	0.535444
553	2.93204
554	3.60247
555	4.35558
556	5.74796
557	4.10643
559	1.81177
560	1.9276
561	2.70904
562	1.62085
564	1.3199
565	1.34635
566	4.68854
567	1.86658
568	3.5339
569	1.29255
570	2.13312
571	0.974928
576	1.1109
577	3.22992
579	0.444955
580	1.80492
582	1.24941
583	1.46144
585	0.805565
586	2.11772
587	2.60034
590	1.27167
591	1.16482
592	0.564853
597	1.75596
598	1.03643
601	2.24129
602	2.46639
603	4.14488
604	1.14542
605	2.01099
608	0.683752
609	1.34637
610	1.58644
611	2.87066
615	2.49721
616	1.78816
617	1.61744
618	1.59716
619	2.53634
620	3.74348
621	1.24779
622	2.32429
623	2.54727
624	2.17697
625	2.31492
626	1.97637
629	0.788663
633	4.20454
634	0.239721
635	1.60697
636	0.960517
637	2.34941
638	1.48907

## Sheet: BJY
	Sample	Muscle glycogen
Female	1	0.943897
	2	0.841756
	4	2.07795
	5	1.19541
	6	0.910792
	7	3.44212
	8	2.74085
	9	0.918463
	10	1.15464
	11	1.13163
	12	0.972561
	13	1.94512
	14	5.06628
	15	0.846601
	16	1.30563
	17	1.48448
	18	1.28948
	19	1.16433
	20	3.41103
	21	1.10539
	22	2.14496
	23	1.46268
	24	0.865575
	25	1.97524
	26	2.18372
	27	1.02949
	28	1.10983
	29	0.930978
	30	2.09167
	31	1.1393
Male	32	1.38597
	33	1.13243
	34	1.55594
	35	1.26849
	37	2.77638
	38	2.38114
	39	0.893028
	40	0.950357
	41	2.06543
	42	0.943493
	44	2.48732
	45	1.99276
	46	1.09166
	47	1.0525
	48	1.91686
	49	2.23742
	50	1.93907
	51	1.54504
	52	1.26243
	53	2.84098
	54	0.945512
	55	0.880917
	56	1.63466
	57	0.831663
	58	1.1292
	59	0.91927
	60	0.967717
	61	0.986288
	62	1.14535
	63	4.14338
