# Supplementary material for: FOSL2 Is Involved in the Regulation of Glycogen Content in Chicken Breast Muscle Tissue
Source: Front Physiol. 2021 Jul 6;12:682441. doi: 10.3389/fphys.2021.682441 (PMC8290175; doi:10.3389/fphys.2021.682441)
Supplement: Supplementary file 3 [file Table_2.XLSX]

## Sheet: Sheet1
Sample	Analysis	Analysis	Group	Clean reads	Clean bases	Q20(%)	Q30(%)	GC content(%)
2	WGCNA	DEGs	High	54652360	8.2G	97.98	94.27	51.4
332				54270702	8.14G	97.31	92.6	51.09
550				42369130	6.36G	97.95	94.14	50.89
122			Low	51064492	7.66G	98.02	94.28	50.54
262				56116842	8.42G	97.42	92.9	51.63
406				56919536	8.54G	97.64	93.41	51.15
88				52328942	7.85G	97.86	94.04	51.57
277				62860202	9.43G	97.32	92.64	51.43
291				53199336	7.98G	97.43	92.89	51.32
383				64778236	9.72G	97.46	92.95	51.98
389				54647248	8.2G	97.95	94.17	51
417				46528232	6.98G	98.01	94.31	50.9
431				49918910	7.49G	97.86	93.88	50.5
601				46912268	7.04G	97.73	93.62	51.62
619				45541080	6.83G	97.99	94.34	51.47
634				40625462	6.09G	98.1	94.62	50.43
