# Supplementary material for: FOSL2 Is Involved in the Regulation of Glycogen Content in Chicken Breast Muscle Tissue
Source: Front Physiol. 2021 Jul 6;12:682441. doi: 10.3389/fphys.2021.682441 (PMC8290175; doi:10.3389/fphys.2021.682441)
Supplement: Supplementary file 4 [file Table_3.XLSX]

## Sheet: Sheet1
The specific primers for qRT-PCR in this study
Gene	Sequence
FOSL2	F: 5'-GACACCCCGAGCCCTACTC-3'
	R: 5'-GATGGTTTTGATCACGCCCG-3'
CEBPB	F:5'- TTTGCTTTCATGCAACGCCT-3'
	R:5'-TAAGTTCGGTCATGGAGCGG-3'
β-action	F:5'-GAGAAATTGTGCGTGACATCA-3'
	R:5'-CCTGAACCTCTCATTGCCA-3'
AMPK	F:5'-CATGGACGTGTTGAAGAGGCAG-3'
	R:5'-TTCTCTGGTTTCAGGTCCCTGTGG-3'
PRKAG3	F:5'-CCCTCCTCTGTCTCCTTACA-3'
	R:5'-AAGGGATGCGCTCCTACCGC-3'
PIK3CB	F:5'-TGTCCCTCGAGATGCCACTA-3'
	R:5'-TGTACGGCCGTCTGATTCAC-3'
FOXO3	F:5'-CAGATCTACGACTGGATGGTG-3'
	R:5'-TTCCCAGTGCCTTCGTTC-3'
FOXO1	F:5'-TGTCACACACAGTGAACCCC-3'
	R:5'-TCTCCTGGTGGAGGGAAACA-3'
PPP2R2D	F:5'-AACTGATGGACAGCGCTCAA-3'
	R:5'-ACAGCAGAGAAAGAGCGCAA-3'
