# Supplementary material for: FOSL2 Is Involved in the Regulation of Glycogen Content in Chicken Breast Muscle Tissue
Source: Front Physiol. 2021 Jul 6;12:682441. doi: 10.3389/fphys.2021.682441 (PMC8290175; doi:10.3389/fphys.2021.682441)
Supplement: Supplementary file 5 [file Table_4.XLSX]

## Sheet: Sheet1
The screened 1171DEGs (|log2 FC| ≥ 1;FDR<0.05) in this study
GeneID	Genename	logFC	Pvalue	FDR	122	262	406	2	332	550
GeneID:100499189	CSF1	-1.88575	1.36852e-06	7.33135e-05	3.77	8.18	4.58	2.01	1.6	1.84
GeneID:100538348	UBE2V	-1.65707	5.30362e-14	1.59109e-11	17.95	16.31	17.35	5.88	5.01	6.36
GeneID:100857134	GADL1	1.7996	0.000371091	0.00768923	31.99	7.08	29.25	40.92	136.34	63.29
GeneID:100857182	-	-1.01107	0.00154284	0.0238018	11.62	10.2	7.6	5.41	4.97	5.07
GeneID:100857454	gpx	-3.66534	0.00259868	0.035313	0.34	2.34	3.21	0.11	0.13	0.27
GeneID:100857605	-	-1.90807	1.90859e-06	9.69207e-05	5.53	3.98	8.12	1.89	2.01	1.08
GeneID:100857703	-	-1.49159	0.000368566	0.00767846	16.64	16.25	16.67	4.8	3.58	10.09
GeneID:100857767	FOXO3	-1.57935	0.000460649	0.00909177	3.89	3.23	4.33	0.5	1.3	2.22
GeneID:100857832	DDIT3	-1.54208	0.00214785	0.0304604	4.82	3.35	7.7	1.79	2.13	1.78
GeneID:100857889	-	-3.14633	6.32184e-05	0.00184545	0.47	0.23	0.27	0.09	0.02	0.01
GeneID:100857910	-	-6.75578	0.000106712	0.00282345	0.17	2.12	0.15	0	0	0
GeneID:100857932	-	-1.86291	2.02558e-08	1.7954e-06	12.68	13.75	20.1	5.86	3.06	4.64
GeneID:100857997	FANCM	-1.61431	0.000125231	0.00321739	4.31	2.55	7.99	1.14	1.42	2.5
GeneID:100858010	A2M	-7.88154	0.00106967	0.0179043	2.87	0.06	0.04	0.01	0	0
GeneID:100858014	-	-1.22789	0.000396907	0.00812139	5.48	4.62	4.09	2.8	2.26	1.3
GeneID:100858235	DENND2	2.46302	4.33392e-15	1.62522e-12	0.77	1.04	1.12	7.09	7.71	3.98
GeneID:100858366	NOL6	-1.82604	6.56804e-05	0.00190307	3.29	7.73	2.3	1.33	1.21	1.52
GeneID:100858424	-	-1.7209	4.16783e-06	0.000186841	19.94	13.93	22.09	4.55	3.86	9.45
GeneID:100858426	-	1.0081	0.000486462	0.00950501	7.42	8.43	14.47	20.05	21.56	22.43
GeneID:100858469	-	-1.31366	0.000647631	0.012016	11.57	12.61	11.66	3.11	6.4	5.93
GeneID:100858471	PPAP2	-1.29532	1.38505e-05	0.00052342	12.99	8.68	15.18	3.97	5.47	6.25
GeneID:100858527	-	-1.48083	0.0001773	0.00421629	1.17	1.15	1.56	0.27	0.47	0.73
GeneID:100858556	DMRT2	-2.22312	1.26614e-09	1.47843e-07	2.76	1.75	3.05	0.54	0.53	0.64
GeneID:100858649	-	-1.49897	0.000476899	0.00932751	5.89	3.25	5.35	1.39	1.48	2.75
GeneID:100858650	-	2.0513	0.00193213	0.028116	0.15	0.24	0.16	1.34	0.65	0.53
GeneID:100858751	LOC100858751	-2.25907	0.00302654	0.0394503	2.08	0.84	7.15	0.34	0.86	0.79
GeneID:100858798	NRK1_2	-1.51444	2.91357e-08	2.41764e-06	209.06	289.19	251.76	69.83	106.88	102.27
GeneID:100858838	PIM1	-3.43965	7.06006e-16	2.86815e-13	18.93	35.52	10.89	2.1	1.78	2.63
GeneID:100858847	-	1.14473	9.30993e-05	0.00252452	3.07	2.48	3.67	7.19	6.62	5.37
GeneID:100858919	-	-2.46001	0.000846315	0.014801	0.42	0.27	0.74	0.07	0.18	0.03
GeneID:100858962	ZDHHC3_7_25	-2.97194	1.52931e-16	6.93523e-14	20.99	18.37	9.73	1.85	2.31	2.24
GeneID:100858999	ADAMTS4	-4.71093	1.31503e-54	8.54767e-51	44.71	42.31	26.42	1.05	1.63	1.74
GeneID:100859120	-	1.02044	0.000681022	0.0124344	1.63	0.93	2.2	2.84	2.72	3.62
GeneID:100859173	LOC100859173	-2.16185	3.30345e-05	0.00107752	1.4	1.98	1.06	0.27	0.57	0.15
GeneID:100859325	PLXNB	1.46572	0.00053697	0.0102757	0.57	1.68	0.73	3.96	2.71	1.64
GeneID:100859435	EN	5.8745	9.41109e-05	0.00254178	0	0.1	0	4.37	0.96	1.01
GeneID:100859440	-	-1.37348	6.63684e-05	0.00191731	3.17	1.35	1.82	0.8	0.65	0.93
GeneID:100859509	-	-2.61496	0.0033192	0.0423312	2.03	0.7	0.84	0.1	0.31	0.2
GeneID:100859645	LOC100859645	1.06318	0.00134163	0.0213391	17.06	22.3	19.68	49.15	25.34	55.96
GeneID:100859696	SNRK	-1.1611	0.00224116	0.0315771	5.17	11.76	6.22	3.46	3.88	3.86
GeneID:100859744	-	-1.95384	0.000152344	0.00374616	1.2	1.35	0.87	0.44	0.27	0.24
GeneID:100859747	-	-1.23619	0.000268866	0.00591749	58.83	96.18	49.56	25.92	26.86	47.46
GeneID:100859755	BAI1	3.70618	0.000114897	0.00301405	0.02	0.01	0.01	0.18	0.16	0.11
GeneID:100859798	-	-2.92052	3.15525e-10	4.73288e-08	1173.03	1634.29	763.92	52.48	145.74	275.46
GeneID:100859913	-	-2.25294	6.42234e-06	0.00026817	0.9	0.64	0.56	0.13	0.1	0.24
GeneID:100873158	-	-1.83919	2.80097e-06	0.00013387	13.07	10.17	4.91	2.21	2.2	2.93
GeneID:101410532	-	-1.00162	0.000645372	0.0119855	10.87	8.5	14.16	5.85	6.59	5.08
GeneID:101747308	INA	-2.93035	4.45573e-05	0.00138135	2.08	1.48	3.03	0.02	0.27	0.63
GeneID:101747531	-	-1.81558	1.4419e-05	0.000542799	15.97	16.43	22.87	8.32	5.05	3.32
GeneID:101747934	-	1.53913	0.000863555	0.0150223	0.1	0.1	0.09	0.26	0.35	0.22
GeneID:101748132	-	-2.993	4.16958e-05	0.00130718	2.22	1.47	2.06	0.4	0.33	0.07
GeneID:101748483	PHKA_B	1.65878	3.48698e-05	0.0011239	1.72	3.23	7.24	17.43	13.45	16.66
GeneID:101748577	EGR2	-2.51476	6.49545e-06	0.000270644	1.15	1.84	3	0.64	0.23	0.25
GeneID:101748931	GDF15	-5.15353	9.31548e-05	0.00252452	0.21	0.04	5.34	0.06	0.07	0.04
GeneID:101749218	ASB11	1.51567	5.31512e-06	0.000228293	6.91	4.02	7.56	26.27	10.95	19.56
GeneID:101749229	PLA2G4B	1.26098	8.01563e-05	0.00224116	1.16	1.34	1.55	4.31	2.72	2.69
GeneID:101749238	H2A	7.06957	1.0949e-05	0.00042616	0	0	0	24.25	0.65	11.46
GeneID:101749375	NRIP1	-1.13376	0.000151602	0.00374616	19.9	27.87	14.46	11.9	9.68	8.66
GeneID:101749388	SETMAR	1.6639	5.1496e-09	5.3699e-07	1.87	0.88	1.82	6.13	3.38	3.8
GeneID:101749459	-	-2.73576	1.45957e-11	2.84617e-09	9.4	6.48	6.11	0.83	1.96	0.67
GeneID:101749583	-	1.81883	0.00123035	0.0199696	0.26	0.39	0.26	1.55	1.12	0.71
GeneID:101749610	-	-3.59377	2.35308e-05	0.000817916	1.7	0.44	1.33	0.03	0.22	0.06
GeneID:101749699	-	-4.2764	0.00013605	0.00344541	0.55	0.24	0.12	0.03	0	0.01
GeneID:101749716	-	2.5848	1.12739e-07	8.52097e-06	0.09	0.21	0.07	1.02	0.6	0.56
GeneID:101750341	-	1.03888	0.000535039	0.0102669	2.56	2.39	3.32	5.03	4.23	8.68
GeneID:101750427	-	-1.33091	0.000357905	0.00748033	1.72	1.58	1.15	0.94	0.5	0.43
GeneID:101750448	-	1.2285	0.00406563	0.0496119	1.75	1.27	0.82	3.67	3	2.84
GeneID:101750501	-	-5.18928	2.33885e-05	0.000815497	0.06	0.7	0.28	0	0.01	0.08
GeneID:101750611	LOC101750611	-2.58969	9.14437e-16	3.63909e-13	57.69	67.38	36.97	7.19	8.01	13.85
GeneID:101750635	-	-1.05742	0.00139302	0.0220665	189.24	286.11	116.29	134.7	101.01	94.85
GeneID:101750670	-	-6.24194	1.2179e-08	1.15849e-06	4.28	1.54	0.27	0.04	0.04	0.03
GeneID:101750708	-	2.64812	0.00299638	0.0391618	0.02	0.07	0.03	0.12	0.17	0.51
GeneID:101750777	RASSF1	-1.07866	0.000566583	0.0107162	14.6	14.1	19.2	9.95	8.77	5.28
GeneID:101750986	-	-1.25108	0.000117556	0.00306054	9.38	12	14.13	7.11	3.18	5.54
GeneID:101751352	-	2.33171	2.9504e-05	0.000990239	0.12	0.12	0.08	0.99	0.3	0.38
GeneID:101751443	-	4.07671	0.00109534	0.0182557	0	0.11	0.06	0.36	0.75	1.82
GeneID:101751514	-	1.37573	5.9227e-05	0.0017446	0.71	0.49	0.54	1.94	1.67	1.09
GeneID:101751545	LOC101751545	-1.7404	5.94951e-07	3.64829e-05	3.54	4.38	2.14	0.87	1	1.33
GeneID:101751621	-	-3.58999	3.79517e-13	1.00008e-10	9.19	13.09	3.8	1.12	0.59	0.73
GeneID:101751638	ARSI_J	-1.63486	0.00041275	0.0083684	0.75	0.66	0.77	0.17	0.33	0.24
GeneID:101751828	ZFP36L	-1.26106	0.00129824	0.0208017	43.86	113.04	116.6	57.25	31.98	33.26
GeneID:101751890	NRXN	1.91578	0.000307063	0.00659442	0.32	0.6	0.37	0.95	1.08	3.17
GeneID:101751943	RAPGEF6	-1.00907	0.000100277	0.00268231	6.69	9.62	7.03	3.7	4.11	4.54
GeneID:107049008	FOXK	-1.67022	1.49687e-06	7.95339e-05	12.26	22.43	12.49	3.64	5.99	6.48
GeneID:107049096	-	6.10236	8.52728e-05	0.00236196	0	0	0	0.42	0.32	0.24
GeneID:107049117	-	2.07414	1.92389e-05	0.000692173	0.34	0.25	0.48	1.24	2.17	1.02
GeneID:107049123	-	-1.38328	0.00348191	0.0438329	2.5	5.29	3.98	1.14	2.08	1.6
GeneID:107049468	LOC107049468	-3.3776	1.05888e-09	1.30056e-07	9.17	39.06	34.55	4.13	3.04	1.48
GeneID:107049666	LOC107049666	-1.69475	3.46519e-06	0.000158898	6.51	9.7	9.33	4.02	1.82	2.28
GeneID:107049847	CLEC2D	-1.69369	4.36808e-06	0.000192709	22.86	14.38	13.02	4.81	3.64	7.84
GeneID:107050017	JUN	-2.76495	3.31032e-10	4.89025e-08	6.15	5.54	7.62	1.69	0.62	0.65
GeneID:107051247	-	-2.15969	0.000371033	0.00768923	0.16	0.38	0.28	0.08	0.02	0.09
GeneID:107051646	-	1.70666	2.67514e-07	1.83036e-05	1.19	0.96	1.55	3.72	3.7	5.24
GeneID:107051846	IRS1	1.40086	4.70552e-06	0.000205274	2.87	3.4	3.66	13.09	8.44	6.23
GeneID:107051864	-	1.72815	0.00154117	0.0237948	0.18	0.64	0.38	1.16	1.56	1.27
GeneID:107052132	-	2.14293	0.000497364	0.00962034	1.41	1.3	3.27	14.59	9.32	3.88
GeneID:107052151	-	2.56572	0.00101452	0.0170839	0.05	0.06	0.02	0.36	0.18	0.34
GeneID:107052235	-	1.33956	1.49239e-07	1.09405e-05	0.97	0.81	0.63	2.48	2.13	1.82
GeneID:107052553	-	-5.81906	9.31193e-05	0.00252452	0.14	0.17	3.17	0	0.03	0.03
GeneID:107052607	-	-3.31325	0.00093991	0.0160915	11.38	20.7	28.37	0.14	1.09	2.21
GeneID:107052707	CEBPD	-2.86358	9.94902e-12	2.04217e-09	306.62	371.83	536.29	27.44	45.9	102.74
GeneID:107052709	-	-4.22616	0.000552581	0.0105516	0.16	0.16	0.04	0	0.01	0.01
GeneID:107052739	RRS1	-1.0076	0.00333395	0.0424915	27.06	36.6	21.93	21.88	10.95	12.82
GeneID:107052761	GDF6	-3.34872	1.14468e-07	8.61822e-06	1.51	1.99	2.66	0.16	0.07	0.42
GeneID:107052797	-	-1.00789	0.00255734	0.0349217	2.54	2.71	3.26	2.06	1.35	1.04
GeneID:107052848	-	-5.53685	0.00163005	0.024846	0.25	0.15	0.44	0	0	0
GeneID:107052854	BCL2L11	-1.17692	0.000199149	0.00465641	6.3	4.99	4.12	2.6	1.58	3.02
GeneID:107052867	-	3.8011	0.000185841	0.0043926	0.02	0	0.01	0.05	0.15	0.24
GeneID:107052921	-	1.51147	3.73284e-05	0.00118939	0.13	0.1	0.1	0.21	0.29	0.37
GeneID:107052924	LOC107052924	1.36061	0.000408813	0.00833004	7.43	9.42	19.85	44.44	29.01	21.18
GeneID:107053343	-	1.40685	2.02224e-06	0.000101112	2.91	1.93	1.75	4.27	4.76	6.68
GeneID:107053353	IFITM	-1.85867	6.8705e-14	1.9968e-11	68.45	39.69	60.56	15.35	16.39	16.87
GeneID:107053375	-	-1.99922	6.05825e-06	0.000254603	1.57	1.42	1.54	0.52	0.26	0.64
GeneID:107053389	-	1.27285	0.00172523	0.0258189	0.44	0.76	0.75	1.29	2.28	1.57
GeneID:107053589	-	1.12371	0.000824215	0.0145713	0.35	0.47	0.35	1.17	0.81	0.71
GeneID:107053667	-	3.13488	0.00321083	0.0413002	0	0.01	0.06	0.27	0.13	0.2
GeneID:107053798	-	3.2931	4.50548e-05	0.00139014	0.07	0.06	0.2	0.56	2.01	0.8
GeneID:107053805	-	1.63393	0.00263784	0.0356048	0.25	0.16	0.16	0.48	0.69	0.81
GeneID:107053827	-	1.28365	0.000427502	0.00859844	7.77	7.12	16.78	11.05	30	30.04
GeneID:107053868	-	1.36028	0.0012502	0.0202008	0.34	0.17	0.36	0.75	0.7	0.84
GeneID:107053888	-	-1.79609	0.000667046	0.0122749	0.76	0.24	0.47	0.09	0.16	0.17
GeneID:107053930	-	3.49767	4.14467e-08	3.38164e-06	0.13	0.03	0.06	0.91	1.07	0.58
GeneID:107054027	-	2.6042	0.000266924	0.00588803	0.02	0.03	0.03	0.09	0.27	0.15
GeneID:107054036	-	1.15395	0.000178314	0.00423523	2.46	6.34	3.55	9.27	9.2	8.16
GeneID:107054049	-	-1.2694	0.00336231	0.0427691	0.53	0.43	0.47	0.24	0.17	0.22
GeneID:107054068	-	1.59612	0.00142176	0.0223584	0.29	0.32	0.49	1.09	1.43	1
GeneID:107054090	-	1.90073	1.75311e-05	0.000643797	0.12	0.08	0.11	0.61	0.33	0.28
GeneID:107054117	-	2.40899	0.00054149	0.010352	0.01	0.01	0.05	0.1	0.12	0.07
GeneID:107054179	-	1.63524	5.03028e-10	6.99178e-08	5.62	4.89	6.67	23.24	15.16	17.97
GeneID:107054267	DPEP	-2.51637	0.000880531	0.015249	1.99	0.58	3.24	0.09	0.26	0.8
GeneID:107054381	CELSR3	-1.08741	0.00177603	0.0264572	0.59	0.66	0.54	0.35	0.21	0.31
GeneID:107054413	-	1.88856	1.22382e-05	0.00046885	0.2	0.09	0.3	0.55	0.77	0.73
GeneID:107054443	PDE12	-1.15412	0.00150613	0.023402	6.33	8.95	3.84	3.01	2.69	3.47
GeneID:107054574	-	-1.6369	0.000693558	0.012616	3.56	2.84	2.03	1.28	1.13	0.46
GeneID:107054723	-	2.41415	1.21586e-06	6.62268e-05	2.11	1.25	0.59	3.93	12.68	5
GeneID:107054724	LOC107054724	1.86299	5.05893e-16	2.09892e-13	5.2	4.48	4.14	17.04	19.3	21.84
GeneID:107054809	-	-1.45354	0.00277237	0.0368264	1.26	2.02	1.11	0.89	0.39	0.42
GeneID:107054826	B4GALT5	-1.45162	0.000427128	0.00859844	7.11	6.11	10.1	1.35	2.78	4.73
GeneID:107054848	-	2.15158	3.23766e-05	0.00106108	4.7	18.74	16.47	112.68	45.26	34.49
GeneID:107054866	-	3.46771	0.00118846	0.0194096	0.02	0.05	0.02	0.3	0.36	0.38
GeneID:107054979	-	-2.14738	0.000208227	0.0048281	2.09	1.61	1.11	0.12	0.5	0.52
GeneID:107055012	-	1.00006	0.000611289	0.0114287	1	1.38	1.17	2.4	2.58	2.51
GeneID:107055284	-	1.8267	0.00255194	0.0348724	0.14	0.28	0.33	1.61	0.76	0.43
GeneID:107055299	TCAP	-2.37291	3.0672e-09	3.37663e-07	5518.1	5885.59	2821.64	622.01	724.25	1587.11
GeneID:107055318	-	1.55995	0.00346008	0.0436144	0.2	0.13	0.23	0.3	0.45	0.96
GeneID:107055350	-	-1.77856	1.23045e-05	0.000470466	1.2	1.23	1.48	0.22	0.32	0.67
GeneID:107055352	-	-2.14269	1.09162e-05	0.000425733	26.83	66.26	68.33	5.15	12.15	21.83
GeneID:107055370	JUND	-2.24077	4.96261e-22	4.03212e-19	100.93	116.77	108.23	28.23	25.48	19.09
GeneID:107055375	TPM4	-3.73488	9.25073e-25	1.50324e-21	33.28	17.23	34.28	1.88	1.5	2.62
GeneID:107055390	ZFP36L	-2.53649	1.15464e-07	8.65981e-06	10.78	22.83	7.15	3.85	1.83	1.93
GeneID:107055398	-	-1.30892	1.2131e-06	6.62268e-05	19.36	21.85	27.09	11.26	8.61	9.33
GeneID:107055489	CLEC2D	-1.12335	0.00101079	0.0170358	24.56	13.82	18.84	9.06	4.81	13.23
GeneID:107055713	-	-2.48724	0.000109465	0.00288454	0.1	0.09	0.19	0.01	0.02	0.04
GeneID:107057317	-	1.78143	0.00206943	0.0295903	0.19	0.21	0.13	0.67	0.47	0.76
GeneID:107057318	-	-1.22531	1.98734e-06	9.9879e-05	4.24	4.58	3.85	1.81	1.54	2.47
GeneID:107057545	-	2.59588	2.82983e-08	2.36832e-06	0.12	0.23	0.82	3.22	2.53	2.27
GeneID:112530019	-	2.32853	0.00189587	0.0277917	0	0.07	0.02	0.18	0.12	0.16
GeneID:112530269	-	-5.8631	0.000383918	0.00789704	1.2	2.06	1.6	0.13	0	0
GeneID:112530455	-	-2.48535	9.13922e-06	0.000364448	1.45	4.64	3.76	0.37	0.62	0.91
GeneID:112531157	-	2.26316	0.00122083	0.019855	0.08	0.04	0.24	0.6	0.55	0.33
GeneID:112531198	-	3.02336	0.00320358	0.0412342	0.07	0	0.15	0.56	0.43	0.66
GeneID:112531795	-	1.10309	0.00196637	0.0284875	0.33	0.39	0.65	1.21	1.05	0.81
GeneID:112532082	-	2.10312	2.26317e-06	0.000110055	0.22	0.21	0.51	1.55	1.75	1.09
GeneID:112532122	-	2.00959	5.67243e-06	0.000241512	0.11	0.1	0.1	0.57	0.31	0.44
GeneID:112532278	PTPN2	22.3621	1.04835e-08	1.03247e-06	0	0	0	0	0	3.92
GeneID:112532289	-	-1.56786	0.00189932	0.0278054	1.75	1.26	1.02	0.3	0.36	0.77
GeneID:112532328	-	6.22958	7.90157e-08	6.23808e-06	0.02	0.02	0	1.15	0.97	0.88
GeneID:112532522	-	2.91291	0.000221664	0.00508524	0.03	0.11	0.07	0.28	0.75	0.65
GeneID:112532537	-	-5.2518	9.22176e-05	0.00252452	0.06	0.02	0.13	0	0	0.01
GeneID:112532652	-	3.18776	0.000193672	0.00455012	0.07	0.08	0.16	0.58	1.35	0.97
GeneID:112533177	-	2.65079	0.00267242	0.0358362	0.03	0.05	0.13	0.32	0.23	0.7
GeneID:112533368	-	4.78315	1.74016e-05	0.000640247	0.25	0	0.14	2.59	5.97	2.89
GeneID:112533370	-	-4.64922	1.0931e-09	1.32394e-07	6.6	3.16	0.72	0.18	0.21	0.07
GeneID:373854	-	-1.87598	0.000569848	0.0107467	0.31	0.21	0.41	0.05	0.09	0.13
GeneID:373887	FZD4	-1.91397	1.5417e-05	0.000575922	20.71	22.59	35.26	4.65	3.64	13.75
GeneID:373892	ADD	-1.39015	3.08431e-05	0.00102592	23.86	11.96	11.57	4.73	7.5	6.55
GeneID:373903	DIO2	-2.8195	1.27515e-14	4.36237e-12	2.77	1.78	3.58	0.36	0.53	0.32
GeneID:373945	ABCA1	-1.32955	6.60032e-07	3.96019e-05	4.17	4.32	5.33	2.17	1.38	2.25
GeneID:373960	SMYD	-1.04231	0.000431657	0.0086687	428.87	636.64	351.77	245.53	282.97	194.62
GeneID:373964	GDF8_11	1.53727	0.000351209	0.00737199	14.68	14.43	38.76	103.23	62.84	41.23
GeneID:373967	SLIT2	-1.21539	0.00224766	0.0316458	0.98	0.64	1.49	0.55	0.39	0.46
GeneID:373987	THBS1	-4.69917	5.69942e-56	5.55693e-52	62.55	41.87	43.67	1.79	1.35	2.86
GeneID:373997	LDHB	-1.47427	1.10497e-05	0.00042922	36.67	19.08	45.14	10.77	10.41	16.63
GeneID:374006	speG	-2.413	1.38641e-09	1.60923e-07	260.08	96.4	258.99	32.2	26.34	62.31
GeneID:374010	UNG	-2.74104	9.26402e-05	0.00252452	5.78	15.32	2.86	0.42	1.84	1.67
GeneID:374015	FABP1	1.14562	5.65693e-07	3.49083e-05	12.24	10.5	8.24	26.69	21.64	23.76
GeneID:374016	LAMA1_2	3.0724	0.000107251	0.00283118	0.19	0.05	0.03	1.31	0.6	0.93
GeneID:374028	CLDN	-1.03332	0.000283058	0.00614658	21.85	13.25	15.04	9.6	6.09	10.55
GeneID:374044	HK	-1.54037	3.31728e-07	2.21531e-05	42.72	80.52	51.33	19.34	22.41	22.36
GeneID:374047	CCND2	1.15525	0.000134619	0.00341362	1.62	2.34	2.41	4.37	3.48	3.51
GeneID:374048	MYOD1	-1.50095	0.00184437	0.0273084	65.44	108.41	65.88	56.52	24.07	10.67
GeneID:374059	FZD8	-1.4039	1.03348e-07	7.93421e-06	10.74	11.47	12.67	5.27	3.24	5.32
GeneID:374072	SLC25A6	-1.21121	2.8626e-07	1.95177e-05	114.62	70.73	108.65	44.97	37.06	50.86
GeneID:374076	SIAH1	1.62622	7.17324e-14	2.02722e-11	9.58	8.51	11.27	29.89	34.82	26.7
GeneID:374091	P4HB	-2.0404	1.80294e-12	4.13616e-10	123.31	161.87	100.27	27.44	29.18	43.12
GeneID:374102	SDC2	-1.50271	1.56331e-06	8.21685e-05	105.46	44.87	55.09	22.25	22.79	30.24
GeneID:374109	SEMA3	-1.40376	0.00254617	0.0348178	5.57	8.32	2.9	2.41	3.04	1.32
GeneID:374116	PER	-1.24096	0.000637297	0.0118808	37.7	24.57	34.41	20.13	16.37	6.28
GeneID:374126	-	-1.23492	5.3913e-08	4.32635e-06	10.77	14.46	10.97	5.08	5.3	5.05
GeneID:374136	IL1RL1	-2.73071	3.96426e-06	0.000179358	1.67	0.68	1.51	0.18	0.21	0.18
GeneID:374179	IRF4	-2.61612	0.00261344	0.0353755	0.58	0.12	0.29	0.02	0.06	0.09
GeneID:374180	ENAH	-1.62118	4.1964e-06	0.000187162	19.38	16.27	10.7	3.05	7.3	4.86
GeneID:374196	PDGFA;PRKAR	-1.36477	0.00156269	0.0239941	21.72	35.09	44.34	4.64	11.67	22.75
GeneID:374197	ACTR3	-1.01664	0.000254727	0.00568326	20.98	14.41	17.79	6.7	9.22	11.53
GeneID:374231	FOXO1	-3.24542	4.96935e-21	3.58898e-18	17.93	19.84	12.29	1.42	1.33	2.86
GeneID:374251	TGFBR3	-1.14087	1.0459e-06	5.79404e-05	18.09	11.89	13.16	7.02	5.98	7.49
GeneID:374266	-	-4.39811	1.04529e-22	9.2651e-20	477.99	676.93	194.33	14.37	34.69	18.43
GeneID:378891	CSNK1E	-1.3681	3.77303e-05	0.00119827	16.1	33.67	22.91	10.8	9.08	10.34
GeneID:378898	DDAH1	-1.39334	0.00136705	0.0216904	3.12	1.64	1.06	0.66	0.91	0.35
GeneID:378907	SGMS	-3.01014	2.27982e-16	9.87922e-14	53.64	51.93	66.23	4.24	5.25	12.66
GeneID:378913	FLNA	-1.36716	5.90404e-11	1.02794e-08	15.8	9.8	13.56	4.02	4.9	4.51
GeneID:378916	-	-2.59157	0.00023579	0.00535886	2.49	2.26	3.05	0.29	0.09	1.23
GeneID:386579	RPS6KA1	-1.18188	0.00240163	0.0333322	2.24	4.39	2.77	1.04	1.14	1.95
GeneID:395088	-	-1.45699	9.13694e-08	7.15543e-06	22.48	25.06	17.38	8.65	7.73	9.18
GeneID:395096	TNFRSF6B	-6.29114	6.19135e-05	0.00181006	30.08	18.1	35.47	0	0.08	1.05
GeneID:395097	IGF2	-1.50731	0.00141425	0.0223121	4.82	2.17	10.07	3.08	1.6	2.26
GeneID:395161	-	-1.66793	0.000165827	0.00401194	18.91	12.97	19.56	1.89	5.63	8.64
GeneID:395170	-	-1.07358	0.00385005	0.0475767	1.61	2.31	1.89	1.05	0.63	1.26
GeneID:395171	DSTYK	1.32693	6.72098e-05	0.00193588	1.69	1.29	0.95	3.12	3.54	3.65
GeneID:395180	CXCL12	1.96619	3.31478e-05	0.00107752	1.68	0.54	2.33	5.11	5.42	2.81
GeneID:395182	ST6GALNAC4	-1.93811	1.91692e-09	2.18597e-07	128.55	260.1	230.91	50.04	43.98	71.18
GeneID:395193	BCL2L10	-1.40714	0.00150592	0.023402	75.33	187.53	119.5	40.57	34.88	83.12
GeneID:395222	-	-1.00057	0.000700411	0.012717	13.53	7.39	8.88	4.63	4.4	6.6
GeneID:395226	-	-1.40522	2.69058e-06	0.00012891	113.74	196.82	134.26	64.54	68	46.52
GeneID:395230	TCF7L1	-1.61471	1.00719e-05	0.000397575	1.62	2.58	1.89	0.68	0.69	0.74
GeneID:395241	-	-1.65582	0.000224299	0.00512159	129.95	37.44	101.66	42.83	30.2	14.65
GeneID:395248	KCNT1	2.40314	2.69255e-17	1.38171e-14	1.01	1.19	1.33	5.82	6.94	4.81
GeneID:395254	FKBP1	-1.61995	0.00113498	0.018756	155.9	87.98	82.36	14.07	14.25	31.56
GeneID:395257	-	-2.75414	1.25444e-16	5.96626e-14	39.11	50.15	42.48	4.34	6.33	10.16
GeneID:395262	LIFR	-1.17361	1.1083e-05	0.000429657	17.1	17.22	10.73	6.48	7.3	7.32
GeneID:395270	MOCS1	1.20272	1.30077e-05	0.000494444	25.9	14.45	24.23	70.97	43.01	48.69
GeneID:395274	FAS	-1.51248	0.000159934	0.003879	4.46	2.96	5.37	1.2	1.39	2.09
GeneID:395278	GJA1	-1.65364	6.27723e-14	1.85464e-11	25.25	19.77	21.91	7.46	6.91	8.01
GeneID:395283	-	1.94402	0.000192398	0.0045311	0.32	0.3	1.21	1.98	2.21	2.07
GeneID:395299	SOCS3	-5.56059	9.16858e-49	4.46968e-45	18.84	37.18	32.38	0.69	0.68	0.63
GeneID:395303	SP1	-1.00401	9.85356e-05	0.00263935	21.46	25.92	21.52	12.71	8.91	14.48
GeneID:395324	CXCR4	-2.38922	1.79582e-06	9.23971e-05	2.46	2.47	5.64	0.54	0.69	0.9
GeneID:395335	CISH	-1.62685	3.08829e-05	0.00102592	9.1	6.19	4.82	2.73	2.39	1.72
GeneID:395337	IL6	-2.54767	4.81273e-05	0.00146638	1.32	2.15	11.63	0.13	0.13	0.13
GeneID:395354	CBX4	-1.13098	0.000584445	0.0109795	3.46	5.1	4.42	2.15	1.92	2.23
GeneID:395389	E1.2.1.5	-1.58829	3.31451e-06	0.000152797	18.65	16.01	11.37	5.29	3.14	7.77
GeneID:395416	ABCC1	1.76435	4.84222e-14	1.52296e-11	6.44	4.75	6.98	24.27	22.51	17.45
GeneID:395429	-	-2.07742	8.63304e-07	4.96591e-05	14.14	24.54	8.35	2.31	5.14	4.15
GeneID:395468	CCL4	-7.3005	6.74848e-27	1.46217e-23	28.87	61.74	35.5	0.7	0	0.12
GeneID:395489	-	-1.38086	3.31544e-05	0.00107752	15.3	8.48	13.53	4.11	3.83	7.05
GeneID:395492	ALDO	-1.71028	3.90496e-10	5.59902e-08	20.02	16.08	13.37	5.95	5.38	4.58
GeneID:395502	HOX_3	2.09882	0.00270552	0.0362097	0.12	0.05	0.19	0.63	0.41	0.39
GeneID:395503	RUNX1T1	1.81929	1.68388e-08	1.52724e-06	0.52	0.65	0.5	2.72	2.71	2.28
GeneID:395515	-	1.0958	0.000140776	0.00353753	20.32	26.31	33.77	54.76	42.62	80.44
GeneID:395519	MAFF_G_K	-3.67809	2.11666e-23	2.06375e-20	66.02	101.23	50.81	5.64	8.5	3.97
GeneID:395543	SMAD9	1.30427	0.000258698	0.00575869	1.4	0.63	0.5	1.84	1.52	2.25
GeneID:395583	SPRY1	-1.15256	3.61867e-06	0.000164485	24.41	19.82	24.23	11.66	7.19	10.55
GeneID:395584	SPRY2	-1.06823	0.000279199	0.00608312	28.38	25.53	31.67	8.94	16.98	16.21
GeneID:395586	TSPAN18	-3.99667	2.90812e-69	5.67084e-65	42.99	48.69	43.9	3.17	2.71	3.62
GeneID:395608	CHRNA1	1.74708	0.00322286	0.0414276	0.33	0.7	1.49	3.89	3.97	1.62
GeneID:395629	DDX5	-1.34012	2.25842e-09	2.54561e-07	279.35	187.24	217.51	88.64	80.86	113.69
GeneID:395663	IL10RB	-1.38385	0.000179914	0.00426803	9.78	6.95	15.07	5.28	3.31	6.68
GeneID:395665	IFNAR1	-1.40092	1.79087e-05	0.000656429	5.65	4.35	8.9	2.4	2.36	2.71
GeneID:395666	CD44	-1.24902	0.00046895	0.00922163	2.15	2.14	3.28	0.75	1.3	1.29
GeneID:395702	-	-1.55255	1.20423e-05	0.000464081	12.04	15.87	6.3	3.67	4.34	4.41
GeneID:395718	EYA1	1.59294	1.30883e-06	7.06987e-05	0.7	1.13	1.34	3.3	3.57	3.19
GeneID:395734	RHOB	-1.35929	1.9981e-06	0.000100162	22	17.29	33.02	12.03	8.38	9.16
GeneID:395755	PODXL	1.07892	0.000192895	0.00453734	5.04	6.52	7.91	17.38	15.55	10.33
GeneID:395759	SLC8A3	-1.52046	1.55073e-07	1.12833e-05	3.57	3.42	2.44	0.75	0.82	1.3
GeneID:395760	SLC8A1	-1.57328	0.000369455	0.00768877	0.73	0.8	0.39	0.18	0.39	0.16
GeneID:395774	GSN	-1.16861	9.1604e-05	0.00251235	505.85	231.31	406.23	165.45	136.38	227.75
GeneID:395794	FOXD	1.07787	8.98699e-05	0.00247523	4.62	3.58	4.63	10.6	9.57	8.27
GeneID:395819	-	-1.20375	5.00876e-07	3.17012e-05	44.1	33.6	35.64	15.7	16.33	19.86
GeneID:395820	DLL	1.85806	0.00187043	0.0275993	0.3	0.16	0.24	0.66	1.27	0.53
GeneID:395821	ATP6V1A	-1.06821	0.00116427	0.0191589	9.4	18.21	9.6	7.02	5.99	6.09
GeneID:395826	-	2.49523	1.4747e-08	1.36937e-06	0.74	0.36	0.84	4.41	2.95	3.79
GeneID:395829	WNT9	2.08494	0.000101213	0.00270203	0.67	0.96	0.72	4.09	4.48	1.96
GeneID:395844	E1.2.1.36	1.54478	0.00049577	0.00962034	0.48	0.28	0.75	1.26	1.53	1.83
GeneID:395869	RHOC	-1.29214	0.000760508	0.0136179	18.3	11.56	12.61	8.24	4.77	5.28
GeneID:395875	COL12A	-1.78528	4.76635e-06	0.000207002	4.77	4.69	7.42	0.95	1.93	3.59
GeneID:395886	MITF	1.19249	7.26044e-07	4.29026e-05	8.28	10.1	12.45	27.97	20.22	26.01
GeneID:395887	AMH	1.23458	2.40931e-06	0.000116291	42.11	63.92	67.24	131.32	143.05	159.39
GeneID:395889	IGF1R	-1.17155	0.000369893	0.00768923	2.88	4.19	2.69	1.28	1.4	1.94
GeneID:395897	TGFBI	-1.1174	0.00131175	0.0209493	3.37	4.85	3.83	1.43	1.84	2.64
GeneID:395906	DES	-1.25	0.000371449	0.00768923	1514.32	2185.09	1048.04	631.74	495.12	1012.06
GeneID:395912	MGP	-2.39571	1.05545e-11	2.13408e-09	588.47	264.93	531.2	61.79	75.54	135.29
GeneID:395921	CNP	-1.37628	0.00195912	0.0284247	6.41	18.71	5.92	5.17	3.76	4.03
GeneID:395925	KCNJ5	-2.84494	0.000371257	0.00768923	2.36	0.95	0.35	0.11	0.25	0.13
GeneID:395939	DIO3	-4.24985	1.42473e-07	1.04839e-05	3.19	1.08	4.97	0.16	0	0.35
GeneID:395942	PAX3_7	1.31304	0.00100814	0.0170059	2.01	1.34	2.7	5.41	3.34	3.69
GeneID:395971	ADORA2B	-2.75044	4.22592e-09	4.50303e-07	10.48	5.97	3.76	1.26	1.16	0.72
GeneID:395973	KCNJ8	-1.38181	0.000168899	0.00406108	9.96	6.45	18.63	3.75	4.86	5.48
GeneID:395993	-	2.2093	0.000212061	0.0048995	0.31	0.07	0.38	0.99	1.57	1.06
GeneID:395997	EPHA5	1.69577	0.00236053	0.032973	0.11	0.15	0.12	0.43	0.52	0.3
GeneID:396005	-	-1.95513	2.40101e-08	2.04453e-06	130.95	84.78	38.97	37	18.01	14.8
GeneID:396061	FASN	-1.03883	0.000144711	0.00360852	2.83	1.76	2.45	1.33	0.89	1.36
GeneID:396065	AGTR1	-1.85792	0.000107294	0.00283118	11.88	5.66	17.53	2.73	1.61	5.56
GeneID:396092	ALCAM	1.5789	0.000242888	0.00547798	1.15	0.58	2.22	5.79	3.84	4.25
GeneID:396096	HOX_9	1.11161	0.00098441	0.0166777	3.32	3.16	3.81	11.11	5.66	6.73
GeneID:396099	ESR1	1.46297	2.49536e-08	2.11563e-06	0.84	0.96	1.24	3.44	2.96	2.91
GeneID:396107	RET	-2.02817	0.00157023	0.024072	1.24	1.34	1.66	0.06	0.57	0.52
GeneID:396108	-	-5.83703	0.000593163	0.0111218	1.15	4.87	0.12	0.1	0	0
GeneID:396130	SLC2A1	-1.18328	1.12189e-05	0.000434066	4.01	3.47	3.69	1.77	1.48	1.92
GeneID:396134	MET	-2.19958	5.54615e-05	0.00165115	1.75	2.47	0.9	0.59	0.45	0.13
GeneID:396159	ST6GALNAC2	-4.54569	6.10937e-11	1.05427e-08	3.55	1.59	1.88	0.09	0.07	0.15
GeneID:396165	BMP2_4	-1.83136	0.00128116	0.020545	17.9	11.64	13.63	9.38	2.18	1.24
GeneID:396185	CEBPB	-1.20097	6.54883e-09	6.61669e-07	73.59	61.44	71.28	28.15	29.66	36.64
GeneID:396219	LPL	-1.37497	3.41785e-05	0.00110345	27.96	40.15	31.39	7.43	15.19	19.43
GeneID:396225	ITGA8	-2.2579	7.82988e-05	0.00220004	2.19	0.88	1.1	0.09	0.5	0.33
GeneID:396226	ITGA6	-2.04643	5.0556e-10	6.99178e-08	47.59	26.86	24.73	7.88	11.27	5.43
GeneID:396241	TF	-1.44321	2.80349e-05	0.000944182	4.81	2.81	4.23	1.94	1.26	1.34
GeneID:396245	RAF1	1.10109	5.60607e-07	3.48147e-05	27.34	28.62	29.47	70.37	65.74	53.59
GeneID:396256	CALCA	-5.12264	0.000877175	0.0152044	1.05	0.68	1.04	0	0	0.08
GeneID:396260	-	-5.22252	1.39295e-30	3.88035e-27	40.64	30.33	52.5	1.09	0.91	1.51
GeneID:396284	MYL12	-2.16721	2.80171e-08	2.36508e-06	851.74	292	553.8	72.78	145.78	171.71
GeneID:396294	FYN	-1.40231	5.75638e-07	3.54099e-05	5.14	3.6	4.03	1.71	1.54	2.22
GeneID:396295	TOB	-1.83236	2.11418e-09	2.39689e-07	92.67	76.83	165.01	30.59	27.84	39.97
GeneID:396297	ANXA2	-1.47113	4.55453e-10	6.38945e-08	52.36	43.28	39.22	11.77	15.79	17.82
GeneID:396298	TAL	-1.153	0.00142998	0.0224515	5.85	4.99	5.14	3.47	2.38	1.51
GeneID:396330	IRF7	-1.52166	0.00035201	0.00737292	3.19	4.57	3.84	1.45	0.77	2.09
GeneID:396339	TGIF1	-2.97238	1.18817e-12	2.82552e-10	18.69	27.74	10.8	2.04	2.27	3.7
GeneID:396368	GNAI	-1.66251	0.000120107	0.00311862	19.34	10.82	21.57	4.26	2.94	9.3
GeneID:396370	C3	-2.90533	2.18082e-08	1.89848e-06	1.68	2.28	0.68	0.28	0.19	0.18
GeneID:396393	-	-5.74307	4.47021e-06	0.000196327	44.75	56.02	17.17	1.88	0.52	0
GeneID:396404	DDR2	-1.33118	0.00301328	0.03933	1.88	1.82	1.41	0.8	0.96	0.37
GeneID:396422	VCL	-1.11346	0.000266002	0.00587433	72.68	94.09	41.06	34.52	34.83	35.64
GeneID:396424	PLAU	1.59857	0.00134127	0.0213391	0.5	0.37	1.3	2.29	2.46	2.08
GeneID:396426	TUBA	8.46235	0.000116029	0.0030332	0.09	0	0.08	0.49	50.27	0.55
GeneID:396432	TGM2	-1.65548	5.43107e-12	1.1638e-09	60.51	62	73.5	21.24	16.87	27.59
GeneID:396439	TNS	-1.05131	0.0016977	0.0255048	63.72	75.11	45.89	28.01	19.21	46.25
GeneID:396440	TN	-5.41713	1.37179e-05	0.000519416	23.57	28.67	2.53	0.1	0.84	0.47
GeneID:396442	SRC	-1.80845	0.00187825	0.0276028	0.98	3.37	0.79	0.44	0.75	0.45
GeneID:396465	MYH	-1.55493	0.00026259	0.0058285	9.02	9.91	2.71	2.15	2.85	2.84
GeneID:396474	LOX	-1.69645	1.19336e-06	6.53665e-05	7.61	10.55	19.34	3.94	3.98	4.03
GeneID:396481	IL1R1	-2.18111	1.98313e-07	1.39607e-05	2.01	2.26	2.81	0.39	0.31	0.9
GeneID:396483	TIMP3	-1.64885	6.32132e-07	3.82813e-05	32.67	38.81	45.54	8.24	16.11	15.11
GeneID:396485	HBE	-1.38439	4.30362e-07	2.79053e-05	172.39	171.05	150.02	93.67	57.72	51.55
GeneID:396489	GLUL	-2.60046	2.32966e-08	1.99247e-06	351.07	450.41	359.74	22.71	54.9	125.5
GeneID:396495	IL8L2	-5.98488	0.00041813	0.00844927	0.62	0.2	1.25	0	0	0
GeneID:396502	GJA5	-1.57361	5.87123e-05	0.00173206	3.22	4.54	2.45	1.68	1.12	1.05
GeneID:396506	S100A10	-1.50053	2.90391e-13	7.75702e-11	559.23	409.12	595.49	189.85	194.4	199.46
GeneID:396522	-	-5.2609	9.54794e-08	7.44739e-06	47.89	80.43	9.68	0.68	2.23	0.71
GeneID:396529	ATP1B	-2.77526	1.6123e-15	6.28797e-13	117.17	269.69	149.68	23.78	32.13	28.21
GeneID:404297	CRH	-6.34423	5.33678e-05	0.00160597	0.98	2.34	1.02	0	0	0
GeneID:404539	-	-1.90134	0.00052348	0.0100669	3.14	1.77	1.71	0.31	0.7	0.78
GeneID:404747	SLC6A4	2.25629	0.000363399	0.00758702	0.16	0.03	0.09	0.89	0.31	0.22
GeneID:404752	-	-1.32936	2.12643e-06	0.000105242	321.53	304.37	223	164.07	93.42	102.82
GeneID:404773	-	-2.43355	2.32237e-08	1.99247e-06	1381.52	678.95	394.47	241.49	83.38	157.79
GeneID:408035	EGF	1.4945	5.92412e-10	7.96691e-08	1.51	1.8	1.98	5.62	5.79	5.32
GeneID:408082	EDNRB	-3.16403	5.0934e-13	1.30686e-10	24.9	16.55	35.43	1.21	2.14	4.73
GeneID:414136	HSPB2	1.39389	0.000449007	0.00892522	42.85	39.8	48.74	50.35	141.12	166.38
GeneID:414343	-	-4.20059	0.00246725	0.033977	14.83	0.14	0.57	0	0.55	0.29
GeneID:414745	CDH2	1.56352	0.00406957	0.0496289	0.52	0.64	0.88	1.38	3.75	1
GeneID:414880	-	1.6619	1.70527e-09	1.95605e-07	2.39	4.91	3.08	17.34	11.25	14.44
GeneID:415308	PTPN9	-1.93377	5.71328e-06	0.000242193	5.6	3.95	9.85	1.19	2.47	1.62
GeneID:415312	-	-2.91023	0.00400722	0.0489975	0.55	0.59	0.43	0	0.02	0.21
GeneID:415349	PSTPIP1	-1.65635	0.000778377	0.0138869	0.5	0.45	0.56	0.1	0.2	0.21
GeneID:415361	ACSBG	-2.14101	0.00014038	0.00353456	2.19	2.18	0.65	0.34	0.39	0.32
GeneID:415376	VPS13A_C	-1.36862	2.97764e-09	3.29909e-07	2.96	3.15	3.43	1.33	1.06	1.51
GeneID:415390	-	-1.04181	0.0020633	0.0295458	12.84	12.79	12.72	3.97	6.6	9.1
GeneID:415392	LARP6	-1.26756	0.00144773	0.0226753	2.81	6.43	6.96	1.98	2.07	2.99
GeneID:415395	-	-1.44992	0.000350923	0.00737199	1.09	0.68	1.96	0.44	0.43	0.58
GeneID:415396	-	-3.64266	0.0015759	0.0241245	0.08	0.07	0.49	0.01	0.02	0.02
GeneID:415398	MYO1	-1.3748	0.0014647	0.0229043	3.53	5.08	2.05	1.96	1.65	0.84
GeneID:415400	CCNB	-1.22454	0.0040061	0.0489975	6.11	2.69	3.76	2.42	1.62	1.4
GeneID:415406	NEDD4	1.85515	1.32512e-08	1.2483e-06	3.8	1.8	3.71	11.64	7.33	11.84
GeneID:415430	SEMA6	1.67679	1.94888e-08	1.73531e-06	5.65	8.13	6.5	27.83	15.33	25.47
GeneID:415457	WHAMM	1.22168	1.61418e-08	1.47086e-06	8.98	9.03	8.15	22.47	24.74	19.52
GeneID:415464	LMNB	1.69804	3.47131e-06	0.000158898	0.67	0.44	0.57	2.13	1.53	2.03
GeneID:415465	-	-1.47123	0.000337392	0.00716683	4.92	2.65	4.92	1.26	0.83	2.63
GeneID:415476	CEMIP	-3.04546	0.00341575	0.0432124	0.06	0.03	0.75	0.04	0.06	0.01
GeneID:415493	ABHD2	-2.06079	1.8222e-06	9.35075e-05	52.1	86.42	21.54	10.35	16.38	14.55
GeneID:415511	-	1.33339	1.67052e-06	8.68672e-05	8.74	6.47	11.94	26.26	19.86	25.48
GeneID:415515	ADAMTS17	-1.2758	0.00248955	0.03417	0.62	0.78	0.97	0.4	0.43	0.18
GeneID:415537	-	1.45485	7.55291e-05	0.00214072	0.29	0.5	0.47	1.56	1.01	1.07
GeneID:415574	CTDSPL2	-1.10988	2.7028e-05	0.000921408	25.13	26.63	24.2	11.14	8.82	16.43
GeneID:415633	GPR56	-1.29076	2.03638e-05	0.00072595	15.14	11.3	13.35	3.56	6.56	7.04
GeneID:415651	CX3CL1	2.34122	0.00187115	0.0275993	0.21	0.2	0.39	2.09	1.51	0.6
GeneID:415684	RFWD3	1.13179	0.00306669	0.0398732	0.69	0.54	0.9	2.04	1.23	1.61
GeneID:415694	BBS2	-1.5137	0.000329718	0.00702677	12.66	6.74	18.26	2.72	3.76	7.25
GeneID:415699	-	-1.07866	0.000197323	0.00463032	34.11	39.56	24.29	16.58	12.2	20.56
GeneID:415706	-	1.5958	0.000752123	0.0134802	2.57	3.16	4.64	10.08	18.34	4.2
GeneID:415738	-	1.16117	7.53157e-07	4.42366e-05	1.77	1.63	1.92	3.91	3.94	4.6
GeneID:415743	-	1.61712	0.00257713	0.0351181	1.33	0.44	2.11	5.48	5.31	1.79
GeneID:415790	RRAD	-4.25006	4.46632e-06	0.000196327	15.21	38.93	6.01	0.58	2.04	0.78
GeneID:415951	IPPK	-1.0893	7.76082e-07	4.54463e-05	9.21	8.7	8.92	4.37	3.64	5.19
GeneID:415992	DCP1A	-1.41214	6.6321e-07	3.96705e-05	6.14	7.61	4.7	2.87	2.15	2.34
GeneID:416003	ASB14	1.96034	6.7842e-10	8.81946e-08	15.86	29.63	23.69	127.54	72.55	87.88
GeneID:416018	GATA2	1.80799	0.00086359	0.0150223	0.25	0.22	0.24	1.26	0.7	0.7
GeneID:416043	GRIP	3.09698	2.25576e-12	5.11482e-10	0.17	0.16	0.36	1.76	2.72	1.75
GeneID:416049	CAMK1	-1.60824	0.000261713	0.00581917	2.98	7.43	4.94	1.92	1.52	1.97
GeneID:416060	-	-1.7854	7.47464e-12	1.56726e-09	13.53	11.34	8.68	3.08	3.67	3.51
GeneID:416075	CADPS	-3.73429	0.00313208	0.0404473	0.45	0.1	0.06	0	0.04	0.01
GeneID:416080	ADAMTS9	-1.33768	0.000114997	0.00301405	3.95	4.64	4.02	1.53	2.64	1.08
GeneID:416083	MAGI1	-1.24375	0.00117303	0.0191735	3.1	2.41	4.59	1.86	0.74	1.89
GeneID:416093	-	1.1027	4.31877e-06	0.000190966	4.46	3.71	3.27	9	7.56	8.47
GeneID:416099	PDZRN3	2.60655	1.13629e-18	6.71444e-16	4.1	3.9	7.92	39.21	33.07	31.42
GeneID:416124	PLXND	1.4852	7.88981e-06	0.000317874	1.72	1.61	1.4	6.14	5.15	2.65
GeneID:416135	-	-1.16115	0.000253438	0.00566747	8.55	10.33	12.41	6.03	5.32	3.32
GeneID:416167	WWC1	-1.24122	3.16929e-06	0.000147208	7.55	5.71	7.07	2.64	2.47	3.99
GeneID:416206	-	-1.41552	1.96739e-05	0.000703825	6.27	6.17	4.93	1.5	1.87	3.46
GeneID:416208	-	-3.64941	2.28572e-20	1.59184e-17	12.05	10.7	14.06	0.64	0.65	1.83
GeneID:416260	GALNT	1.13975	0.00029411	0.00635825	1.33	0.81	1.14	3.48	2.26	1.95
GeneID:416291	ADAMTS2	-1.38502	1.05309e-07	8.05307e-06	2.46	2.07	2.65	0.97	0.76	1.16
GeneID:416299	MYOT	-1.0505	0.00163092	0.024846	238.6	244.7	123.37	105.56	125.09	72.49
GeneID:416361	GRK4_5_6	-1.13025	0.00272784	0.0364119	2.54	2.27	2.33	1.31	0.64	1.5
GeneID:416410	-	-1.56959	1.8877e-06	9.66144e-05	8.26	4.94	12.44	2.63	2.91	2.97
GeneID:416425	PLA2G10	-1.53142	3.17063e-06	0.000147208	2.54	3.3	2.36	1.35	1.02	0.7
GeneID:416429	-	-2.14567	1.07338e-07	8.1761e-06	38.37	16.84	60.23	7.43	8.24	9.45
GeneID:416438	-	-2.21694	5.31097e-07	3.31936e-05	9.58	5.07	10.49	1.2	1.11	3.35
GeneID:416454	CYP2W1	-4.10656	3.96586e-10	5.64483e-08	1.71	2.16	1.29	0.12	0	0.09
GeneID:416456	GPR146	-1.82899	8.05446e-05	0.00224695	4.31	2.48	5.18	0.52	0.83	1.92
GeneID:416457	GPR30	-1.91866	0.000118937	0.00309236	0.27	0.27	0.48	0.09	0.07	0.11
GeneID:416468	SNX8	-1.3479	1.06045e-09	1.30056e-07	5.94	5.7	5.92	2.8	2.08	2.39
GeneID:416480	MMD	-1.51582	0.00187392	0.0275993	17.27	37.45	37.54	3.63	14.98	15.55
GeneID:416496	MAP2K3	-1.72708	8.3022e-05	0.00230617	33.02	100.9	30.56	19.61	18.81	15.48
GeneID:416520	SHMT1	-1.49366	0.000181447	0.00429917	5.76	4.32	2.26	1.35	1.54	1.74
GeneID:416531	CTF18	1.06935	0.00387737	0.0478233	1.74	0.8	1.46	3.36	3.21	2.18
GeneID:416546	NOXO1	-5.10366	3.13546e-11	5.71415e-09	6.67	4.17	0.92	0.02	0.11	0.24
GeneID:416548	-	-1.15523	0.00305841	0.0398124	2.19	2.83	2.48	1.15	0.71	1.72
GeneID:416579	SCNN1G	-1.47755	1.86392e-05	0.000674333	6.69	9.07	10.89	2.37	2.85	4.92
GeneID:416585	IL4R	-1.90198	6.33124e-09	6.43016e-07	11.06	4.8	7.28	1.86	1.92	2.66
GeneID:416600	ABCC6	1.27119	0.000667271	0.0122749	0.45	0.46	0.56	0.94	1.09	1.69
GeneID:416630	SOCS1	-2.29818	1.60467e-06	8.39805e-05	8.98	4.5	5.75	1.13	1.35	1.79
GeneID:416636	-	-1.20708	0.000411612	0.00836086	20.06	10.88	21.98	5.06	8.05	10.75
GeneID:416651	-	-1.58704	2.96151e-05	0.000992258	36.04	56	42.21	23.36	13.04	12.64
GeneID:416652	HBA	-1.41257	4.30744e-07	2.79053e-05	193.22	205.33	173.53	105.88	69.55	56.67
GeneID:416714	ACSS1	-1.28643	1.21701e-05	0.00046716	4.43	2.77	4.46	1.19	1.82	2.02
GeneID:416732	-	-1.47319	0.00274692	0.036588	1.47	1.64	1.35	0.68	0.36	0.66
GeneID:416740	-	-2.49734	0.0015453	0.0238209	1.25	0.87	1.21	0.02	0.08	0.45
GeneID:416743	ITPK	-1.6912	7.28726e-14	2.03002e-11	11.05	8.08	8.92	2.58	2.56	2.17
GeneID:416764	SLC25A1	-1.24912	0.000453931	0.00898644	13.36	18.72	8.75	6.64	6.22	6.45
GeneID:416766	SNAP29	-1.04034	0.00106503	0.0178419	50.53	68.85	29.96	27.43	24.63	25.33
GeneID:416774	-	-1.16671	9.27102e-05	0.00252452	12.06	6.24	7.73	3.66	3.26	5.21
GeneID:416783	COMT	1.19897	0.00142016	0.0223512	7.74	4.79	8.72	20.12	19.36	8.26
GeneID:416834	ABCB9	-1.87138	2.41725e-05	0.000835752	4.6	5.62	7.39	0.97	1.04	3.09
GeneID:416835	VPS37	-1.62655	4.6171e-09	4.86668e-07	29.84	40.9	28.58	10.29	9.26	14.68
GeneID:416868	RAD9B	-1.55522	0.000203679	0.00473955	8.35	20.38	7.16	3.55	5.05	4.58
GeneID:416869	PPTC7	-1.40578	0.00125326	0.0202286	21.04	59.42	18.32	11.23	16.53	12.43
GeneID:416872	PPP1C	-1.13184	0.000937806	0.0160696	57.2	137.2	78.78	42.59	48.38	44.62
GeneID:416898	FOXN	-6.20854	0.000928848	0.0160005	0.02	0.78	0.11	0	0	0
GeneID:416904	ADRBK2	-2.70356	5.68575e-06	0.000241551	6.62	9.16	1.1	1.04	1.08	0.67
GeneID:416918	XBP1	-1.30363	4.25743e-05	0.00132832	72.39	57.34	43.53	24.21	15.69	34.31
GeneID:416933	-	-1.17714	0.000493342	0.00960097	1259.91	954.85	1248.11	758.57	599.17	265.16
GeneID:416943	GGT1_5	-1.75535	1.51101e-06	7.98501e-05	14.45	10.09	5.88	3.97	3.5	2.37
GeneID:416955	YWHAG_H	-1.99059	7.33141e-10	9.34396e-08	151.29	201.76	182.29	34.28	36.36	72.56
GeneID:416959	-	-2.98837	1.89892e-22	1.60996e-19	5.15	6.54	4.61	0.45	0.61	0.88
GeneID:416960	PISD	-4.0521	1.46722e-24	2.20084e-21	62.68	106.13	72.7	2.32	6.2	7.03
GeneID:416979	MSI	1.29294	8.21493e-07	4.76759e-05	6.14	6.33	6.19	19.58	16.87	11.58
GeneID:416988	HSPB8	-2.17857	4.168e-06	0.000186841	1359.3	2437.57	554.63	290.66	228.6	523.13
GeneID:417040	TRIM7	2.42852	1.41091e-12	3.31478e-10	3.18	5.35	4.85	31.72	27.06	15.74
GeneID:417143	RXRA	1.36945	5.83353e-06	0.000246755	9.56	15.66	11.69	31.18	43.28	26.54
GeneID:417163	GBGT1	3.44933	1.38504e-10	2.14352e-08	1.17	0.78	0.53	9.09	15.94	2.77
GeneID:417166	TSC1	-1.10077	0.000218976	0.00503541	11.05	13.59	9.23	4.3	5.08	8.02
GeneID:417185	ASS1	-1.80762	1.94125e-06	9.80681e-05	6.16	5.27	10.63	1.81	2.59	2.19
GeneID:417220	SLC27A4	-1.04459	0.000175228	0.0041721	6.27	6.92	4.66	3.22	2.57	3.38
GeneID:417253	LOC417253	-2.40725	7.41184e-06	0.000301735	1.75	1.22	1.92	0.26	0.15	0.62
GeneID:417260	-	-1.5343	0.00101915	0.017147	2.11	1.88	4.61	0.68	0.62	1.83
GeneID:417300	-	1.48836	0.00264023	0.0356048	0.51	0.37	1	1.28	2.24	1.93
GeneID:417305	GAS7	-1.03728	6.54967e-05	0.00190057	5.4	5.54	5.31	2.18	2.89	3.66
GeneID:417327	PMP22	-1.03881	0.000465729	0.00918272	42.74	56.09	56.56	18.89	24.72	36.53
GeneID:417338	RAB40	-2.02207	5.20892e-06	0.000224225	44.91	42	51.44	5.12	8.17	22.66
GeneID:417369	UNC13D	-1.66294	4.7216e-05	0.00144766	1.2	1.29	2.16	0.41	0.54	0.55
GeneID:417386	-	1.63208	0.000124475	0.00320219	0.69	1.22	1.52	4.16	1.85	5.28
GeneID:417391	-	-2.72666	0.000123544	0.00318245	1.33	1.18	0.33	0.21	0.12	0.13
GeneID:417399	-	1.01177	0.00125977	0.0202686	5.41	2.63	3.47	8.13	7.21	8.98
GeneID:417434	GNA13	-1.654	1.60165e-08	1.4663e-06	19.41	33.25	28.87	7.58	10.98	8.88
GeneID:417438	PRKAR	-1.32354	1.57532e-08	1.449e-06	44.82	45.61	33.63	15.65	16.93	19.79
GeneID:417463	POM121	-1.14678	0.000145201	0.00361612	8.35	14.22	10.14	4.76	4.43	6.57
GeneID:417503	IFT22	1.56331	0.00212758	0.030261	0.68	0.52	0.7	1.96	1.64	2.05
GeneID:417504	-	2.80176	6.9632e-14	1.9968e-11	0.2	0.2	0.37	1.88	2.04	1.69
GeneID:417533	-	-1.09984	5.03582e-05	0.00152957	405.14	244.14	432.78	151.31	149.3	226.89
GeneID:417534	-	-1.58142	0.000615989	0.0115055	7.17	5.43	10.34	2.82	2.35	2.89
GeneID:417545	ASL2	-3.3894	5.20788e-15	1.88063e-12	21.93	15.38	40.91	1.72	1.94	3.7
GeneID:417546	TPST	-2.19223	3.50039e-11	6.32015e-09	11.74	9.47	19.25	3.71	2.25	2.94
GeneID:417551	-	-1.19949	0.000765342	0.0136794	13	9.1	14.6	6.92	5.78	4.18
GeneID:417558	RILP	-1.87499	0.000277248	0.00606133	54.89	50.74	53.64	4.4	10.19	31.21
GeneID:417569	SLC46A1_3	1.49207	0.00066114	0.0122086	0.63	0.65	1.14	1.82	1.81	3.31
GeneID:417603	TRPV2	-1.444	9.19022e-07	5.22476e-05	9.3	5.42	6.51	1.98	2.54	3.55
GeneID:417605	-	-1.48126	2.23636e-08	1.93818e-06	34.01	27.52	20.72	9.32	9.76	12.03
GeneID:417613	NLE1	-1.64214	2.12692e-05	0.000755463	4.71	6.88	4.25	1.34	2.38	1.81
GeneID:417614	ULK2	-1.85352	3.9708e-09	4.25443e-07	24.16	21.93	22.69	4.16	5.83	9.93
GeneID:417617	SLC47A1	-2.41284	0.000242998	0.00547798	1.35	0.81	2.05	0.09	0.25	0.5
GeneID:417625	TEX14	-1.7084	0.00130169	0.0208398	0.75	0.39	0.35	0.14	0.15	0.16
GeneID:417632	-	-1.76555	2.26459e-05	0.000794235	56.75	84.36	91.82	12.28	17.4	41.56
GeneID:417646	USP6_32	-1.19114	0.000152012	0.00374616	25.85	40.54	26.41	10.73	12.87	19.77
GeneID:417684	-	1.45021	5.24185e-12	1.13573e-09	4.19	4.56	4.74	10.09	11.13	12.04
GeneID:417687	-	1.38055	0.000442756	0.00882598	32.99	27.34	28.31	146.5	47.65	47.59
GeneID:417715	SLC26A5	-1.64244	2.12765e-08	1.86888e-06	85.46	89.83	45.89	22.48	23.15	27.53
GeneID:417725	PTPN12	-1.29646	3.80797e-08	3.11997e-06	2.15	2.25	2.39	0.98	0.99	0.93
GeneID:417730	CD36	-1.59344	2.85191e-05	0.000958833	35.6	14.73	15.08	5.36	6.71	8.86
GeneID:417735	-	-1.18462	0.00243006	0.0336311	4.11	4.21	3.52	2.37	1.1	2.06
GeneID:417756	CADPS	-2.01497	0.000156328	0.0038105	1.04	0.42	0.83	0.16	0.15	0.28
GeneID:417766	-	1.81732	7.99833e-13	1.99958e-10	7.46	7.58	8.55	36.33	29.79	20.97
GeneID:417785	PNPLA8	-2.0558	6.64361e-24	6.81844e-21	74.66	51.92	59.05	15.63	13.96	16.15
GeneID:417794	ADAMTS20	-4.15807	2.2391e-24	3.09472e-21	15.04	6.4	20.56	0.47	0.72	0.98
GeneID:417807	S288C	-1.9669	7.28043e-11	1.21341e-08	45.33	69.49	60.24	11.06	13.27	21.06
GeneID:417843	CPM	-1.63415	3.84634e-07	2.53391e-05	5.76	4.4	5.45	1.55	1.67	2.06
GeneID:417845	FRS2	-1.27611	1.99043e-07	1.39617e-05	4.91	3.28	3.49	1.52	1.55	1.83
GeneID:417873	MYF6	-1.60326	9.34244e-07	5.29586e-05	98.86	130.99	108.23	24.69	38.3	58.07
GeneID:417896	EEA1	-1.00882	4.19675e-05	0.00131202	16.38	16.05	12.55	9.78	6.17	7.53
GeneID:417897	E3.6.1.52	-2.21608	5.37162e-08	4.32635e-06	255.4	221.22	71.34	31.15	44.22	48.65
GeneID:417914	NTN4	-1.489	2.9581e-06	0.00014069	4.41	3.92	5.26	2.1	1.08	1.77
GeneID:417964	-	-1.78646	0.00340259	0.0431127	1.13	5.53	2.25	0.54	1.17	1.1
GeneID:417989	PMM	-1.45231	1.57438e-05	0.000587006	8.33	14.43	15.86	6.6	4.07	4.33
GeneID:418005	-	1.27931	0.000204961	0.00475802	4.24	5.79	4.8	15.35	15.93	6.93
GeneID:418021	SUN1_2	-1.52705	7.22084e-06	0.000295191	32.5	37.9	23.88	7.71	9.55	17.44
GeneID:418027	-	-1.02109	4.19846e-05	0.00131202	27.55	40.37	30.56	16.32	15.71	18.91
GeneID:418055	RBFOX	1.31806	2.30939e-08	1.99247e-06	11.68	15.05	14.29	44.93	34.11	32.07
GeneID:418109	SLC7A11	-2.43907	0.000128969	0.00330039	2.96	1.07	1.9	0.24	0.1	0.82
GeneID:418114	K16330	2.69573	0.000315706	0.00674406	0.03	0.1	0.23	1.31	0.54	0.47
GeneID:418140	-	-2.0225	2.01518e-10	3.04621e-08	6.37	6.48	11.32	2.26	1.67	2.48
GeneID:418155	ADIPOR	-1.01691	0.00166153	0.0250961	150.05	136.55	104.24	38.29	66.06	93.08
GeneID:418160	CECR1	2.1993	2.47847e-05	0.000852384	0.09	0.36	0.36	0.83	1.24	1.01
GeneID:418164	MICAL	-1.26172	0.000295701	0.0063785	18.23	29.99	19.98	9.67	5.92	14.66
GeneID:418166	TUBA	1.80218	1.7523e-17	9.23511e-15	18.51	22.26	22.1	75.78	83.18	72.49
GeneID:418178	MGST1	-1.18652	0.00231673	0.0324776	11.6	12.22	6.47	4.69	5.38	3.97
GeneID:418215	-	-1.76353	0.0004742	0.00929337	2.52	5.05	1.89	0.92	0.49	1.45
GeneID:418235	PARV	1.43385	4.29841e-06	0.000190498	3.64	4.09	6.13	17.61	12.77	9.55
GeneID:418277	NOP2	-1.07415	0.000994049	0.0167972	6.94	8.6	5.26	2.66	4.51	3.3
GeneID:418310	STYK1	1.45084	8.4927e-07	4.89964e-05	10.58	7.65	15.63	41.22	28.14	27.26
GeneID:418313	TBX15	-1.50957	1.04942e-05	0.000411983	38.67	81.47	35.54	24.58	24.88	23.06
GeneID:418325	TNFRSF1A	-1.41878	1.79521e-05	0.000656783	16.66	9.75	17.11	4.19	4.62	8.31
GeneID:418341	B4GALT4	1.00067	0.00153987	0.0237936	3.95	2.31	3.2	8.49	5.9	5.31
GeneID:418361	BOC	2.15756	0.000249111	0.00558352	0.28	0.2	0.24	1.97	0.66	0.47
GeneID:418404	NFKBIZ	-1.99703	1.11407e-09	1.34101e-07	7.94	8.04	16.63	2.24	2.49	3.43
GeneID:418408	CD47	-1.14439	7.19954e-05	0.00205852	33.36	32.76	18.5	14.51	11.14	14.86
GeneID:418443	RCSD	1.39699	1.08123e-05	0.000422526	4.24	3.39	7.93	15.2	12.9	14.64
GeneID:418449	PTGFRN	-1.22309	1.6754e-05	0.000617588	2.81	2.49	4.15	1.47	1.52	1.24
GeneID:418479	ADAMTS1	-1.90944	6.17035e-07	3.74834e-05	11.88	15.51	23.69	7.67	3.68	3
GeneID:418488	BACH	-1.74621	5.6243e-13	1.42433e-10	16.32	12.9	11.2	4.55	4.61	3.51
GeneID:418496	-	-1.65053	1.93234e-05	0.00069266	4.72	3.5	6.58	1.72	1.21	1.96
GeneID:418537	SLC37A1_2	1.06499	7.67335e-05	0.00216856	1.91	1.74	1.31	3.09	3.49	4.19
GeneID:418540	WDR4	-1.18329	0.000418014	0.00844927	8.07	9.83	4.81	3.06	3.3	4.27
GeneID:418549	PDXK	-2.2579	2.86862e-08	2.39052e-06	26.64	18.98	44.24	4.14	5.3	11.79
GeneID:418567	DDX3X	-1.6948	3.27306e-06	0.000151602	1270.32	1079.21	576.23	247.04	225.62	483.08
GeneID:418589	GK	-2.45408	1.27699e-07	9.52761e-06	2.1	1.98	1.06	0.23	0.26	0.57
GeneID:418611	GPR64	-2.17514	0.00309628	0.0401179	0.79	0.37	0.69	0.02	0.12	0.3
GeneID:418631	GEMIN8	1.0334	0.000310261	0.00664114	7.93	8.66	6.51	22.37	13.68	14.08
GeneID:418635	RAB9A	-1.51242	3.9104e-07	2.56744e-05	23.49	34.29	20.42	8.91	8.38	11.68
GeneID:418663	-	-1.58958	2.18139e-07	1.50841e-05	6.01	5.36	4.87	1.25	1.91	2.52
GeneID:418670	PPP2R3	3.0507	9.06356e-26	1.60672e-22	1.7	2.27	2.14	20	21.77	14.11
GeneID:418692	MGAT4A_B	1.30726	0.00294814	0.0386349	0.45	0.87	0.49	1.58	1.34	1.79
GeneID:418716	IL1RL2	-2.23272	0.00169573	0.0254948	0.27	0.24	0.28	0.13	0.04	0.04
GeneID:418728	UXS1	1.04107	0.000492247	0.00958923	7.41	4.6	7.37	17.9	10.92	11.03
GeneID:418759	ING1	-1.47145	7.5079e-10	9.46218e-08	17.29	16.08	16.16	7.47	5.2	6.17
GeneID:418791	ABCC4	1.00944	0.00112223	0.0186253	2.5	1.31	1.54	5	2.9	3.36
GeneID:418792	-	-1.61655	1.05214e-05	0.000411983	1.2	1.98	1.33	0.39	0.52	0.65
GeneID:418818	KLF5	-3.13427	2.17013e-07	1.50841e-05	7.11	13.75	1.62	0.93	0.95	0.9
GeneID:418828	ELF1_2_4	-1.25914	1.28738e-07	9.54522e-06	8.51	10.04	9.04	4.25	3.67	4.89
GeneID:418865	CAB39L	1.61877	2.1319e-06	0.000105246	0.82	0.82	1.17	3.1	3.02	2.8
GeneID:418886	SLC25A15	-1.33855	6.9869e-05	0.0020036	8.69	7.44	8.9	2.69	2.31	5.1
GeneID:418890	-	1.19981	3.7064e-05	0.00118521	1.27	1.37	1.06	3.42	2.76	2.78
GeneID:418902	SPG20	-1.82235	3.50873e-06	0.000160235	34.5	26.31	12.03	5.39	6.74	10.04
GeneID:418922	SLC7A1	-2.0742	3.25656e-07	2.18223e-05	5.58	3.67	5.89	0.58	1.19	1.97
GeneID:418949	LATS2	-1.08407	0.00139524	0.0220837	13.49	8.15	15.88	3.88	5.82	8.73
GeneID:418984	-	-1.33455	0.00408594	0.0497663	3.61	1.25	3.4	0.74	1.28	1.38
GeneID:419015	-	-2.04945	1.24067e-10	1.95105e-08	18.59	12.19	13.22	3.91	2.2	5.08
GeneID:419017	PRSS23	-1.23978	2.19569e-05	0.00077706	131.65	99.72	76.95	35.41	39.87	62.06
GeneID:419046	-	1.38524	0.00311015	0.0402263	0.94	1.16	2.97	7.81	2.48	2.39
GeneID:419074	LOC419074	-1.33974	1.08029e-06	5.96759e-05	10.57	11.02	7.57	3.85	3.71	4.65
GeneID:419076	HPX	-4.62761	1.27621e-11	2.51376e-09	20.4	3.83	3.59	0.16	0.59	0.4
GeneID:419077	SMPD1	-1.04904	0.000944491	0.0161275	35.79	65.52	39.07	28.4	24.52	19.75
GeneID:419101	-	-4.13451	3.10702e-24	3.56394e-21	60.59	82.24	44.44	2.35	2.48	6.57
GeneID:419125	-	-1.37317	9.80832e-07	5.52781e-05	26.18	16.88	23.92	7.4	7.25	12.42
GeneID:419141	MMP24	-1.527	1.91414e-06	9.69501e-05	9.65	10.56	9.55	2.12	2.57	5.37
GeneID:419184	SDC4	-2.53742	7.54856e-18	4.0888e-15	25.02	26.05	22.07	4.29	2.22	6.29
GeneID:419195	-	-1.20012	5.77899e-05	0.00171002	21.24	12.46	19	8.42	9.36	7.6
GeneID:419203	-	-1.09158	1.92837e-05	0.000692509	103.64	75.2	60	45.15	35.17	38.57
GeneID:419207	-	1.11278	5.12743e-06	0.000221206	2.06	2.3	2.58	4.47	4.91	5.96
GeneID:419210	PREX1	-1.07513	0.000929745	0.0160018	1.85	1.12	2.36	0.67	0.9	0.92
GeneID:419220	PPP1R3	1.03764	1.76178e-07	1.2677e-05	7.88	7.8	8.91	19.23	15.33	18.61
GeneID:419221	-	1.60899	1.18257e-09	1.4066e-07	1.89	1.65	2.45	5.06	6.76	7.28
GeneID:419225	-	1.76872	0.00125931	0.0202686	0.2	0.15	0.45	0.74	1.11	0.96
GeneID:419360	ARHGEF10	1.44109	3.51825e-09	3.81143e-07	2.89	3.62	3.86	8.55	10.46	11.15
GeneID:419382	TP73	1.89528	0.000101292	0.00270203	0.45	0.39	0.32	2.08	1.29	0.81
GeneID:419413	-	-2.29073	6.64883e-09	6.6831e-07	34.41	35.15	15.6	4.95	4	9.57
GeneID:419434	-	1.55787	0.000560657	0.0106435	0.93	2.44	2.06	8.43	4.52	3.6
GeneID:419441	SPSB1	-1.704	3.13103e-07	2.11264e-05	19.17	26.65	14.79	5.31	5.39	9.16
GeneID:419442	SLC25A33	-2.7777	6.4109e-10	8.55893e-08	25.38	40.89	31.71	2.1	4.38	8.81
GeneID:419444	PIK3C	-1.42275	5.68489e-05	0.0016873	1.31	1.6	0.88	0.56	0.47	0.53
GeneID:419488	CLCN6	-1.52509	2.25271e-06	0.00010982	2.97	5.48	3.62	1.51	1.29	1.67
GeneID:419503	C1QG	-2.02689	0.000130503	0.00333528	10.02	3.84	7.72	1.02	1.22	3.28
GeneID:419504	C1QA	-1.63817	8.16809e-05	0.0022754	9.4	4.14	11.96	2.54	2.78	3.19
GeneID:419552	LAPTM	-1.37106	2.44038e-05	0.000842256	13.04	7.96	16.66	4.24	4.86	6.11
GeneID:419557	FABP3	-1.6439	4.59557e-06	0.000201379	312.58	676.49	568	208.2	151.59	200.66
GeneID:419589	LDLRAP1	1.09707	0.000564441	0.010686	1.81	2.01	2.15	6.08	4.23	3.09
GeneID:419607	-	-1.45447	6.54389e-06	0.000271502	12.27	7.94	14.88	3.65	3.69	6.07
GeneID:419620	CSF3R	-3.67407	1.28327e-10	2.00191e-08	1.57	3.69	2.14	0.15	0.11	0.37
GeneID:419662	ZBTB8	-1.09459	0.00272809	0.0364119	2.28	2.42	3.36	1.22	0.99	1.59
GeneID:419729	-	1.3274	0.000171922	0.00411853	1.52	0.84	0.87	3.24	1.72	3.35
GeneID:419733	ADAMTS15	-2.07206	8.45695e-13	2.08747e-10	8.52	8.29	8.82	1.39	2.33	2.69
GeneID:419753	-	-6.05989	0.000126666	0.00324998	0.3	0.33	0.42	0	0	0
GeneID:419764	SIK3	-1.39026	2.18457e-06	0.000107574	4.85	8.22	6.59	2.54	2.36	3.11
GeneID:419771	IL10RA	-2.20363	0.000338046	0.00717289	0.74	0.94	1.19	0.25	0.18	0.22
GeneID:419776	SCN2B	1.94528	1.69239e-06	8.77701e-05	1.78	4.35	4.88	18.71	16.41	9.77
GeneID:419790	HYOU1	1.12146	5.17966e-05	0.00156915	1.85	2.22	1.56	3.9	4.22	4.51
GeneID:419805	SLC6A15S	-5.81866	0.000491175	0.0095875	0.1	0.15	0.15	0	0	0
GeneID:419814	-	-1.78276	6.67806e-06	0.000275311	223.19	169.82	92.17	25.58	53.65	69.02
GeneID:419821	-	1.6089	0.00244604	0.0337605	0.11	0.21	0.16	0.43	0.63	0.49
GeneID:419822	PIK3C2	1.94136	3.44422e-07	2.28443e-05	4.25	4.42	5.96	12.11	20.97	17.54
GeneID:419859	CAMK1	6.18406	0.00167823	0.0252901	0	0	0	0.98	0.01	0.03
GeneID:419877	MAGI3	-1.1557	2.50266e-05	0.000859188	3.93	2.88	5.17	1.72	1.81	2.13
GeneID:419905	E3.6.1.52	1.2207	4.7639e-06	0.000207002	19.46	29.3	21.9	61.48	56.33	40.52
GeneID:419910	ITPR3	1.70392	1.31e-05	0.000496985	0.21	0.5	0.32	1.15	1.27	1.13
GeneID:419917	NFYA	1.12916	8.29406e-07	4.79923e-05	5.98	4.46	5.18	14.19	10.02	11.51
GeneID:419925	USP44_49	-1.50745	2.97671e-05	0.000993937	2.92	2.79	3.4	0.66	1.22	1.49
GeneID:419932	TOB	-1.47127	1.66875e-05	0.000616301	418.18	588.32	976.17	232.97	183.27	339.38
GeneID:419946	RPRM	-5.45726	0.0020605	0.029544	1.12	1.69	2.58	0	0	0
GeneID:419953	ACE	-1.44965	0.000950914	0.0162088	4.04	2.42	5.45	0.97	0.98	2.62
GeneID:419964	MAP3K14	-1.02981	2.33676e-05	0.000815497	8.61	10.09	6.96	4.51	4.17	4.58
GeneID:419988	-	-1.28677	0.000226161	0.00515806	1.97	2.06	2.54	1.29	0.59	0.96
GeneID:420030	-	1.49595	0.00127785	0.0205086	0.25	0.26	0.34	1.18	0.61	0.73
GeneID:420067	PRAM1	-3.25651	1.31434e-06	7.08003e-05	1.52	1.24	2.56	0.26	0.13	0.19
GeneID:420104	-	-1.77388	2.61099e-13	7.07144e-11	7.87	6.57	5.26	1.93	2.17	1.92
GeneID:420124	ELL	-1.99983	1.37641e-08	1.29038e-06	62.63	87.75	88.51	11.23	21.46	30.43
GeneID:420132	-	-2.64096	1.1157e-08	1.0878e-06	38.62	36.31	16.98	2.51	3.48	9.59
GeneID:420172	PREX2	-1.17459	0.000742062	0.0133489	1.75	1.25	2.76	0.76	0.72	1.2
GeneID:420183	RDH10	-1.28838	0.00073903	0.0133066	6.3	4.73	2.76	2.32	1.42	2.21
GeneID:420192	PEX2	1.32412	0.000451157	0.00894061	1.39	2.34	1.2	3.45	4.06	5.42
GeneID:420194	-	-1.45793	4.42452e-05	0.00137605	5.93	5.53	6.94	1.99	1.36	3.72
GeneID:420202	SNX16	-1.52005	3.28211e-06	0.000151661	25.93	24.93	10.38	5.86	7.19	10.37
GeneID:420289	-	-1.40208	9.48648e-06	0.000375989	2.01	3.29	2.09	0.9	0.91	1.11
GeneID:420332	MYC	-4.1244	1.06753e-14	3.71729e-12	24.24	43.74	30.89	1.23	0.66	5.51
GeneID:420335	SQLE	-2.83863	8.67951e-07	4.97796e-05	1.06	1.08	1.46	0.17	0.25	0.11
GeneID:420347	-	-1.56408	5.41661e-05	0.00162	26.48	24.09	28.34	5.49	5.75	13.64
GeneID:420383	-	1.95702	0.00228798	0.0321438	0.09	0.11	0.05	0.32	0.33	0.38
GeneID:420389	KBTBD5_10	-4.55988	2.41667e-35	9.425e-32	695.63	711.56	278.48	22.26	32.41	21.4
GeneID:420425	CSRNP	-1.63903	3.00381e-06	0.000142517	7.46	14.41	15.89	5.66	3.21	3.84
GeneID:420442	-	1.57849	5.44194e-05	0.00162508	4.91	8.74	16.9	37.32	31.99	26.89
GeneID:420473	-	-2.07305	5.24861e-14	1.59109e-11	8.85	7.16	5.97	1.55	1.7	2.3
GeneID:420479	MAP3K8	-2.70806	0.000804151	0.0142684	0.41	0.39	0.73	0.04	0.1	0.13
GeneID:420501	-	-1.31721	5.81333e-05	0.00171757	57.59	76.58	33.61	19.63	26.55	25.11
GeneID:420502	OTUD1	-2.48247	7.48684e-09	7.44865e-07	159.08	319.11	253.97	69.09	51.97	18.84
GeneID:420511	-	-1.06744	0.0009439	0.0161275	3.84	2.62	4.62	2.09	1.17	2.29
GeneID:420516	MRC	-1.41831	0.00113353	0.018748	1.96	1.28	0.95	0.78	0.45	0.4
GeneID:420529	NMT2	-1.33662	2.15141e-07	1.50367e-05	8.72	11.15	12.77	4.29	3.85	5.52
GeneID:420537	ADAM22	2.49981	3.57781e-06	0.000163008	0.05	0.16	0.19	1.23	0.6	0.56
GeneID:420546	CDK14	-1.11034	0.00165802	0.0250961	1.62	0.86	1.87	0.66	0.71	0.71
GeneID:420548	CYP51	-1.54414	1.12287e-08	1.08935e-06	6.72	7.8	8.65	2.44	2.8	3.13
GeneID:420549	KRIT1	-1.03807	4.49556e-05	0.00138971	27.44	19.23	24.49	9.35	11.39	15.53
GeneID:420550	ANKIB1	-2.18692	5.16929e-17	2.58464e-14	24.33	19.06	13.57	4.27	4.63	4.17
GeneID:420569	ASB4	1.82374	1.97071e-05	0.000703825	3.25	8.14	14.12	32.86	34	28.59
GeneID:420589	ARL4	-1.36471	1.03253e-05	0.000406756	23.48	16.73	29.14	6.59	8.58	13.03
GeneID:420599	HDAC9	1.30346	9.98328e-06	0.000394876	4.74	6.27	3.3	12.89	12.93	12.49
GeneID:420611	-	-1.69507	6.60114e-06	0.000272717	8.6	6.22	16.3	3.41	2.33	4.51
GeneID:420637	PLEKHA8	-1.07741	0.000863337	0.0150223	1.15	1.21	0.94	0.59	0.43	0.63
GeneID:420645	PLCL2	1.01093	0.000262731	0.0058285	6.6	5.04	9.47	15	11.34	17.38
GeneID:420647	-	1.50349	1.31735e-08	1.247e-06	1.63	1.27	2.01	5.33	4.67	4.72
GeneID:420658	SLC4A7	-2.09465	1.20151e-09	1.41142e-07	5.35	3.92	7.75	0.89	1.65	1.72
GeneID:420700	-	-1.57204	1.65833e-11	3.17034e-09	10.33	7.41	8.1	3.15	3.02	2.96
GeneID:420706	TGM4	-5.35764	2.78171e-12	6.09476e-10	3.03	3.7	1.14	0.07	0.13	0
GeneID:420744	-	1.60739	0.000705298	0.0127659	0.28	0.29	0.51	0.76	0.74	0.91
GeneID:420757	ITGA9	-1.63566	0.00410133	0.0499226	1.37	4.77	1.32	0.55	1.42	0.61
GeneID:420759	-	-1.22101	0.000189401	0.00447132	119.62	83.61	44.68	35.07	35.97	40.38
GeneID:420800	-	1.57964	4.2759e-06	0.000189932	0.45	0.49	0.78	2.43	1.55	1.4
GeneID:420856	HIVEP	-2.436	4.24231e-32	1.37875e-28	9.57	7.49	10.03	1.71	1.84	1.7
GeneID:420872	-	-1.79046	0.00125038	0.0202008	8.19	3.27	16.83	1.77	2.38	4.32
GeneID:420881	SLC22A23	1.0142	0.000686016	0.0125022	1.32	1.4	2.37	3.82	3.64	3.3
GeneID:420883	TUBB	-1.32463	0.000152208	0.00374616	5.71	8.64	6.37	2.97	3.53	2.31
GeneID:420909	RNF152	1.88372	5.36895e-05	0.00161068	0.25	0.29	0.19	1.78	1.3	0.57
GeneID:420948	GRB10	-1.31301	0.00400774	0.0489975	48.29	86.66	68.45	18.18	14.16	55.86
GeneID:420984	SLC39A6	-2.40927	8.81724e-08	6.93291e-06	6.67	11.56	2.68	1.22	1.42	1.59
GeneID:420996	NR4A3	-2.94621	0.000659468	0.0121892	6.32	38.24	39.69	5.6	4.12	1.83
GeneID:421003	-	-1.52993	3.94625e-05	0.00124922	30.39	30.68	58.35	7.7	16.3	18.24
GeneID:421007	TDP2	-1.29894	6.37615e-05	0.00185815	15.98	11.47	20.18	4.5	6.43	8.43
GeneID:421014	-	-1.68332	0.00208622	0.0297813	1.66	1.03	1.73	0.21	0.66	0.58
GeneID:421037	TUBB	-1.3608	1.3945e-05	0.000525972	9.68	7.44	5.97	3.66	2.39	3.43
GeneID:421053	-	3.33056	3.10063e-14	1.0077e-11	0.19	0.29	0.29	3.93	2.98	1.4
GeneID:421055	EPB41L3	-1.82313	0.000150962	0.00373573	2.25	0.87	3.91	0.52	0.59	0.88
GeneID:421058	-	-1.81187	6.80607e-08	5.41708e-06	3.84	2.89	4.89	0.66	0.94	1.31
GeneID:421059	LPIN	-1.62816	4.35204e-07	2.80082e-05	1.7	1.45	1.94	0.48	0.48	1.08
GeneID:421076	NPC1	-1.16634	0.00259631	0.0353054	8.09	18.9	7.67	5.88	5.35	5.81
GeneID:421127	LYN	-1.48683	0.000255185	0.00568697	2.32	1.54	3.34	0.64	1.01	1.06
GeneID:421136	SDCBP	-1.50868	0.000116678	0.00304581	104.36	134.4	46.27	26.48	33.35	47.25
GeneID:421139	E4.2.1.1	1.38277	0.00175687	0.0261918	0.57	0.3	0.8	1.63	1.68	1.82
GeneID:421150	-	-1.86857	3.08952e-06	0.000144474	28.42	23.65	27.09	3.47	6.25	13.09
GeneID:421152	CEPT1	-1.26802	1.08094e-10	1.71369e-08	32.75	26.29	35.28	13.52	13.3	16.33
GeneID:421174	PTPRVP	1.85978	0.00219576	0.0310046	0.09	0.1	0.17	0.32	0.67	0.25
GeneID:421244	SLC24A3	-1.34364	0.000167326	0.0040332	1.01	0.66	0.94	0.27	0.32	0.46
GeneID:421259	-	1.04661	0.000140476	0.00353456	14.13	11.96	11.86	38.04	25.31	20.05
GeneID:421271	SPRED	-1.32509	6.0273e-07	3.67289e-05	4.16	4.31	3.49	1.59	1.86	1.6
GeneID:421276	-	-1.22507	0.000263628	0.00583513	2.68	4.78	2.95	1.69	1.32	1.59
GeneID:421279	PELI	-1.29253	0.00134706	0.0214081	7.52	21.04	11.07	4.77	5	7.65
GeneID:421286	B3GNT2	-1.4091	0.00372038	0.046238	1.5	1.14	2.3	0.56	0.42	1.05
GeneID:421288	FOXN	-1.41468	1.84679e-07	1.31432e-05	8.02	8.04	6.34	2.18	3.18	3.5
GeneID:421295	WDR43	-1.13375	0.000208594	0.00483085	31.72	37.45	18.96	15.25	11.73	15.75
GeneID:421296	-	1.46274	7.22732e-05	0.00206344	0.9	0.51	0.49	1.81	1.76	1.93
GeneID:421309	DGAT2	1.50218	0.000567854	0.0107298	2.33	4.53	1.59	11.37	8.62	5.74
GeneID:421314	MCM8	1.18674	0.00369972	0.0460694	1.5	0.65	1.2	2.13	3.67	2.08
GeneID:421356	-	-2.22538	5.72176e-05	0.00169566	2.89	2.99	5.21	0.35	0.55	1.6
GeneID:421357	ESRRG	-1.82533	7.84087e-07	4.56468e-05	12.76	16.54	9.92	3.23	2.97	5.64
GeneID:421364	-	-2.1195	1.62127e-05	0.000601039	5.47	11.58	3.55	0.97	1.64	2.7
GeneID:421368	BATF	-3.61741	5.16388e-14	1.59109e-11	18.96	11.47	23.31	0.78	0.76	2.64
GeneID:421369	ATF3	-3.44017	3.95192e-30	9.63279e-27	400.8	342.49	313.09	41.15	35.41	20.37
GeneID:421371	-	1.01771	0.00330384	0.0421905	2.67	2.54	4.36	6.78	5.13	8.26
GeneID:421414	-	1.12631	0.00027088	0.00594839	4.35	5.83	8.71	11.9	13.85	15.39
GeneID:421416	FOSL2	-3.39771	2.38055e-24	3.09472e-21	16.06	19.45	16.23	3.25	1.22	1.91
GeneID:421422	DAAM	1.19724	5.18557e-05	0.00156915	0.67	0.62	0.72	1.25	2.01	1.58
GeneID:421449	-	-1.41439	3.92412e-07	2.5678e-05	25.74	27.7	24.44	7.63	8.98	14.27
GeneID:421507	-	2.14874	1.82415e-07	1.30776e-05	0.71	0.36	0.36	2.85	2.55	1.25
GeneID:421533	CCSAP	-1.22557	7.48753e-05	0.00212528	11.83	6.65	15.67	5.06	4.21	5.94
GeneID:421540	GALNT	1.05988	0.000497512	0.00962034	2.26	1.54	2.3	5.54	4.62	3.13
GeneID:421574	PDE10	-2.06061	6.77292e-10	8.81946e-08	38.52	28.4	27.26	6.02	6.74	12.77
GeneID:421582	SLC22A3	-3.31742	0.000733232	0.0132144	0.73	0.29	0.93	0.03	0.07	0.11
GeneID:421635	ZBTB2	-1.70567	1.70024e-11	3.21891e-09	16.98	16.54	15.09	6.85	4.21	4.67
GeneID:421640	SYNE1	1.03558	6.65075e-05	0.00191848	2.1	1.51	2.35	5.43	5.14	3.63
GeneID:421641	-	1.90588	0.000834593	0.0147015	0.15	0.05	0.13	0.62	0.47	0.18
GeneID:421667	PHACTR4	-1.15232	3.36497e-07	2.23948e-05	11.2	8.2	13.01	5.26	5.17	4.82
GeneID:421672	HIVEP	-1.05984	0.000209481	0.00484564	7.34	10.22	7.14	4.26	4.99	3.26
GeneID:421681	ARFGEF3	-1.97973	4.14834e-05	0.00130262	0.36	0.24	0.27	0.09	0.04	0.1
GeneID:421686	IL20RA	-3.85333	0.000513378	0.00989217	0.32	0.59	0.71	0	0.03	0.1
GeneID:421709	LAMA1_2	-1.66117	4.72109e-11	8.44599e-09	10.33	7.51	7.97	3.26	2.03	3.27
GeneID:421724	HSF2	-1.5102	7.84189e-07	4.56468e-05	11.19	18.2	12.87	6.17	5.62	5.07
GeneID:421775	-	1.03364	0.000901619	0.0155865	3.2	5.18	5.28	17.52	9.77	8.07
GeneID:421803	-	1.29614	0.00306717	0.0398732	0.96	0.78	0.53	2.04	2.49	1.35
GeneID:421807	MANEA	1.32555	7.70531e-06	0.000312378	1.52	1.38	1.9	3.25	3.47	5.49
GeneID:421816	-	-2.24422	1.19537e-09	1.41142e-07	61	60.06	48.01	7.44	9.15	21.18
GeneID:421833	NT5E	1.4199	5.94137e-05	0.00174746	1.36	1.67	2.64	6.84	5.38	3.7
GeneID:421863	SLC17A5	-1.93972	7.46987e-09	7.44865e-07	5.13	4.19	6.08	1.68	0.84	1.7
GeneID:421869	-	-1.28183	5.19027e-05	0.00156915	2.11	1.22	1.55	0.54	0.81	0.74
GeneID:421888	-	1.55298	0.000438585	0.00876271	2.29	5.79	7.66	11.71	15.2	21.22
GeneID:421900	ARHGEF10	-1.77669	6.19005e-09	6.31969e-07	7.75	5.26	7.14	1.68	1.32	2.84
GeneID:421925	MBOAT1_2	1.6314	6.71762e-07	4.00592e-05	1.92	2.27	3.37	11.5	9.84	5.09
GeneID:421934	KLF11	-2.3076	5.30625e-10	7.28675e-08	8.48	13.25	12.22	1.33	2.77	3.12
GeneID:421954	E3.1.3.5	-1.31181	0.000626395	0.0116887	3.74	3.28	5.09	1.43	1.29	2.39
GeneID:421979	ITSN	-1.07755	0.000383519	0.00789704	20.31	25.37	17.85	7.38	9.89	14.58
GeneID:421985	NRBP	-1.69401	1.19137e-06	6.53665e-05	30.75	49.04	20.85	13.59	10.61	9.02
GeneID:421998	PTK2B	-2.15313	0.0002386	0.00541641	0.49	0.45	0.57	0.12	0.1	0.14
GeneID:422034	TDH	-1.66739	0.000153058	0.00374954	49.2	22.98	94.26	24.74	19.41	10.41
GeneID:422048	CENPQ	2.34412	0.00345305	0.0435822	0.62	0.27	0.23	0.67	1.98	1.57
GeneID:422062	TNFRSF21	-1.35559	9.60375e-05	0.00258308	32.85	48.94	19.11	12.71	14.9	14.54
GeneID:422078	-	-6.46189	8.09258e-26	1.57805e-22	19.92	6.3	46.54	0.28	0.44	0.18
GeneID:422085	CYTH	-1.21115	8.64987e-05	0.00239252	12.1	22.68	20.9	7.04	8	9.7
GeneID:422089	-	-2.81908	3.79014e-10	5.51551e-08	15.91	49.45	22.03	3.03	3.2	6.88
GeneID:422090	-	-1.37686	9.26361e-05	0.00252452	14.9	26.5	18.72	7.12	8.8	9.99
GeneID:422142	-	1.30613	2.41934e-09	2.69584e-07	9.87	6.54	8.02	20.3	19.08	23.07
GeneID:422166	EDA2R	-2.35986	9.48523e-10	1.1781e-07	28.56	40.08	23.33	7.8	8.04	3.21
GeneID:422196	DKC1	-1.64024	1.64117e-07	1.18529e-05	22.97	35.54	17.5	8.5	8.49	9.06
GeneID:422197	-	-1.86206	5.48228e-09	5.68641e-07	79.99	161.19	112.64	28.46	34.19	41.8
GeneID:422219	IL13RA2	-4.53963	9.63359e-20	6.24297e-17	44.53	14.86	21.6	0.59	0.71	2.23
GeneID:422222	PLS3	-1.2533	6.01062e-06	0.000253695	16.53	12.73	13.91	4.45	6.43	8.14
GeneID:422253	-	-1.68407	6.92465e-15	2.4551e-12	51.67	34.05	45.52	11.12	13.37	13.13
GeneID:422272	-	-1.00643	0.000172665	0.00413126	7.42	6.2	4.03	3.21	2.22	3.08
GeneID:422313	ASB12	1.98263	3.13558e-06	0.000146277	5.8	3.56	13.24	18.7	39.51	34.4
GeneID:422327	UPRT	-1.18121	0.000214877	0.00495284	10.18	7.6	6.64	3.48	3.86	4.01
GeneID:422344	-	-2.62034	2.62334e-12	5.81309e-10	67.89	50.36	45.29	3.78	9.6	12.07
GeneID:422345	ACSL4	-2.76781	4.60788e-18	2.56725e-15	37.5	19.05	44.12	3.93	5.19	6.25
GeneID:422348	COL4A	-1.65128	1.87323e-05	0.000676445	2.29	0.88	1.45	0.44	0.62	0.44
GeneID:422389	MAMLD1	-1.21299	3.59115e-05	0.00115177	4.39	2.85	5.4	1.92	1.68	2.1
GeneID:422417	FNIP2	-1.1552	0.00265773	0.0356927	3.58	6.53	2.45	2.09	2.21	1.77
GeneID:422423	MSMO1	-1.31869	0.00067231	0.0123103	6.31	6.31	9.79	2.89	1.87	4.73
GeneID:422434	SH3RF1	-1.44166	1.0766e-08	1.05496e-06	5.3	7.35	5.77	2.49	2.41	2.46
GeneID:422447	CLGN	1.46882	0.00269662	0.0361154	0.65	0.4	0.31	0.98	1.78	1.29
GeneID:422457	SMARCA5	-1.23774	0.000435335	0.00872273	9.75	9.58	5	4.88	2.98	2.79
GeneID:422480	GATB	1.25521	1.23936e-06	6.73193e-05	11.43	10.9	10.12	20.61	33.72	26.54
GeneID:422515	-	-3.19962	1.06157e-11	2.13408e-09	136.25	88.42	93.65	6.44	5.58	22.95
GeneID:422529	SGMS	-1.1933	0.000345693	0.00730842	45.55	36.63	27.27	6.84	19.91	18.76
GeneID:422540	-	-2.89906	0.000841695	0.0147684	16.04	71.76	8.92	3.87	6.55	2.76
GeneID:422545	-	1.89925	1.62951e-06	8.49609e-05	1.59	1.24	1.56	2.98	7.67	3.99
GeneID:422567	HPGD	-2.14146	0.000269321	0.00592082	7.63	2.73	14.14	0.93	0.99	3.13
GeneID:422572	ASB5	-1.67513	5.58585e-06	0.000238868	298.93	271.55	191.6	50.15	68.06	137.45
GeneID:422580	-	-1.1001	0.00238188	0.0331642	12.14	6.45	19.47	5.55	5.33	7.58
GeneID:422581	BMP3_3B	2.93254	0.000839279	0.0147574	0.05	0.05	0.06	1.14	0.41	0.11
GeneID:422588	-	-1.32049	0.00159114	0.0243161	10.87	4.74	9.39	1.95	3.28	4.69
GeneID:422599	-	-1.65271	0.000393571	0.00807006	1.72	0.96	2.93	0.46	0.75	0.62
GeneID:422614	PPM1K	1.5496	0.000671804	0.0123103	4.3	3.31	12.14	30.37	17.03	12.9
GeneID:422636	SHROOM	2.01238	2.08743e-06	0.000103839	0.16	0.37	0.61	1.72	1.78	1.42
GeneID:422649	SLC4A4	3.70442	3.38843e-21	2.54132e-18	0.98	1.61	1.45	25.91	15.71	9.06
GeneID:422719	-	-1.08568	9.68049e-05	0.00260013	5.2	3.12	5.67	1.93	2.5	2.66
GeneID:422738	TUSC3	1.1143	0.00197302	0.0285234	2.61	1.91	2.02	4.1	5.01	5.79
GeneID:422742	-	-1.80428	1.43761e-12	3.3373e-10	14.85	15.42	18.31	4.84	3.69	6.16
GeneID:422792	UGDH	-1.62053	5.64272e-07	3.49083e-05	8.5	6.27	7.9	1.68	2.29	3.77
GeneID:422808	SEPSECS	1.05925	0.000174486	0.00416303	3.74	2.34	4.12	9.17	6.56	5.77
GeneID:422815	PPARGC1A	-1.71333	0.00170487	0.0255928	1.23	8.78	3.84	1.1	1.71	2.23
GeneID:422827	CD38	1.77997	3.75723e-05	0.0011952	2.54	1.27	2.65	6.83	5.82	10.59
GeneID:422832	CPEB2	-2.04519	1.21424e-08	1.15849e-06	1.42	0.85	0.72	0.21	0.27	0.28
GeneID:422842	-	-1.40483	7.5401e-11	1.23556e-08	54.99	57.45	44.08	22.32	20.53	19.62
GeneID:422868	HTRA3	-2.4142	4.11025e-06	0.000185532	2.27	3.34	4.8	0.26	0.64	1.18
GeneID:422884	-	-1.86525	0.000394131	0.00807306	4.11	2.61	12.26	1.11	0.76	2.11
GeneID:422934	SMOX	-2.27813	6.60244e-05	0.0019102	4.93	1.35	5.93	0.43	1.43	0.74
GeneID:422966	DAGL	1.70071	0.00244807	0.0337605	0.68	0.42	0.38	3.61	0.56	1
GeneID:422976	-	1.42277	0.00304611	0.0396787	1.06	0.78	0.84	3.66	2.57	1.31
GeneID:422979	CSRP	-4.59478	5.68137e-10	7.69352e-08	12.02	8.19	1.27	0.31	0.37	0.26
GeneID:423031	MICAL	-1.75988	1.5363e-06	8.09673e-05	104.31	48.7	32.18	16.99	16.61	22.78
GeneID:423042	ADM	-1.92125	1.46833e-06	7.82308e-05	49.68	39.07	69.61	21.85	6.13	16.17
GeneID:423045	WEE1	-2.55472	1.40469e-08	1.3106e-06	6.91	5.87	2.1	0.77	1.06	0.85
GeneID:423075	-	2.17539	0.00167366	0.0252409	0.05	0.1	0.07	0.68	0.14	0.21
GeneID:423088	-	-2.53678	3.08225e-09	3.37663e-07	12.81	14.65	19.54	4.86	1.93	1.77
GeneID:423090	KCNQ1	2.09823	0.000350066	0.0073718	0.29	0.1	0.13	1.17	0.71	0.49
GeneID:423107	RASSF7_8	1.64822	0.000983757	0.0166777	0.34	0.29	0.38	1.06	1.24	2.11
GeneID:423112	CHK	-1.39598	0.000469771	0.00922163	6.61	7.99	8.11	1.26	3.54	4.29
GeneID:423118	CPT1A	-1.56771	0.00119386	0.019465	18.44	19.43	20.43	1.98	6.86	13.45
GeneID:423133	SLC43A3	-1.40895	0.000268836	0.00591749	3.24	2.89	2.29	1.32	1.2	1.19
GeneID:423136	-	-1.27409	1.02528e-07	7.90234e-06	5.08	3.5	4.84	2.09	1.8	1.93
GeneID:423141	TPCN2	-1.0785	0.000937328	0.0160696	1.86	1.28	1.6	0.82	0.78	0.57
GeneID:423156	SLC1A2	-3.20855	3.10666e-05	0.00103027	0.33	0.2	0.21	0.08	0.01	0.01
GeneID:423184	-	-1.19377	1.90135e-06	9.69207e-05	8.65	8.41	7.33	4.73	3.33	3.19
GeneID:423186	PACSIN	-1.04253	0.000222013	0.00508726	229.03	172.7	297.26	85.45	118.79	150.99
GeneID:423225	SPTB	1.92758	2.76971e-05	0.000934419	0.23	0.34	0.43	1.3	1.19	3.22
GeneID:423245	-	1.10356	7.00788e-06	0.000287088	1.58	1.6	2.17	4.48	3.32	4.18
GeneID:423263	GALNT	1.19562	0.000363813	0.00758754	0.56	0.42	0.49	1.15	1.24	1.15
GeneID:423276	ZFYVE26	-1.21711	9.32267e-05	0.00252452	4.2	3.67	2.71	1.47	1.11	2.21
GeneID:423290	RASGRP1	-1.05738	0.000764294	0.0136732	1.31	1.09	1.51	0.75	0.58	0.64
GeneID:423316	EGLN3	1.1772	3.20532e-05	0.00105403	4.43	4.84	4.04	14.48	9.28	8.08
GeneID:423347	LOC423347	4.08182	4.81495e-09	5.04793e-07	0.2	0.03	0.08	2.9	1.64	1.18
GeneID:423379	SPT	-1.08498	0.0021511	0.0304622	3.8	5.54	3.19	2.36	1.78	2.15
GeneID:423397	SPATA7	-2.32364	2.22812e-06	0.000109166	2.22	5.03	2.45	0.44	0.91	0.73
GeneID:423404	-	2.77474	6.42509e-11	1.09903e-08	0.96	0.9	1.4	11.44	6.61	3.27
GeneID:423414	-	-1.12445	1.85581e-05	0.000673898	12.08	8.76	8.94	4.36	3.67	6.32
GeneID:423452	EML1_2	1.04827	0.00033526	0.0071293	4.95	7.93	6.88	11.59	17.25	14.34
GeneID:423456	SLC25A29	-1.04515	0.00352223	0.0442264	66.85	31.64	26.88	15.72	17.65	27.74
GeneID:423457	SLC25A45_47	-1.87416	9.4517e-05	0.00254921	2.92	2.34	1.33	0.67	0.24	0.87
GeneID:423471	TRAF3	-1.99162	1.84288e-07	1.31432e-05	4.17	6.53	2.26	1.15	1.02	1.33
GeneID:423474	-	1.04354	0.00188163	0.0276294	2.25	2.03	4.21	5.55	7.34	5.35
GeneID:423486	-	-1.68711	6.04747e-05	0.00177332	26.87	14.89	38.23	4.54	8.82	12.95
GeneID:423490	-	1.77709	3.6006e-09	3.8791e-07	5.39	8.55	11.14	27.77	34.22	29.28
GeneID:423500	-	-1.08027	4.20395e-06	0.000187162	11.7	9.5	8.64	5.51	5.15	4.8
GeneID:423505	ZBTB25	1.43854	7.64605e-05	0.00216398	2.73	4.21	5.85	10.22	15.75	10.54
GeneID:423519	SLC38A6	1.21527	0.000153669	0.00375977	1.72	2.61	1.77	4.59	6.46	3.48
GeneID:423536	-	-3.81046	3.80303e-24	4.11994e-21	40.24	14.91	36.94	1.79	2.62	2.26
GeneID:423560	-	-1.3868	3.39668e-06	0.000156215	5.83	5.26	4.38	1.92	1.97	2.37
GeneID:423568	-	1.17107	0.00011687	0.00304675	7.47	5.96	7.05	22.03	10.27	16.36
GeneID:423575	CDKL	-2.58296	7.57156e-10	9.46445e-08	4.1	3.27	2.53	0.67	0.6	0.46
GeneID:423576	MAP4K5	-2.0595	2.82617e-11	5.19909e-09	27.52	39.47	19.36	6.56	7.75	7.72
GeneID:423600	CAT	-1.73863	2.44949e-12	5.49024e-10	50.51	65.21	43.19	16.01	17.73	16.75
GeneID:423604	BICC1	-1.86703	1.90831e-06	9.69207e-05	5.69	3.07	5.33	0.85	1.11	1.9
GeneID:423611	-	1.3604	6.83993e-05	0.00196724	1.4	1.36	1.67	4.77	4.44	2.26
GeneID:423628	metK	1.3336	0.000376695	0.00777307	1.88	2.26	3.05	4.48	8.81	5.68
GeneID:423634	-	-1.0518	4.45065e-05	0.00138135	9.49	6.59	9	4.16	4.12	4.37
GeneID:423635	SRRL	1.13836	1.153e-08	1.11305e-06	65.18	52.65	67.44	135.67	158.5	131.35
GeneID:423636	-	-2.69828	2.46384e-07	1.69172e-05	43.97	24.68	71.42	2.77	5.82	13.82
GeneID:423641	UBE2D1	-1.36349	0.000349986	0.0073718	119.62	172.09	55.19	47.67	54.13	44.9
GeneID:423653	REEP1_2_3_4;SLC22A15	-1.29661	0.00250156	0.0343041	4.22	2.02	1.51	1.17	0.81	1.25
GeneID:423661	-	-1.23546	0.000732678	0.0132144	1.21	1.34	0.79	0.4	0.62	0.42
GeneID:423663	-	3.04285	0.00336488	0.0427739	0.11	0	0.17	1.63	0.55	0.24
GeneID:423678	PAPSS	-1.91725	0.000349401	0.0073718	5.61	1.79	10.2	0.81	1.69	2.35
GeneID:423679	ASAH2	-7.73248	1.53665e-08	1.42013e-06	0.32	0.13	0.37	0	0	0
GeneID:423682	PRKG1	-2.73651	0.00249003	0.03417	12.41	12.49	1.27	1.23	1.71	0.94
GeneID:423683	HERC4	-2.81814	2.66237e-24	3.24476e-21	169.78	161.56	105.52	17.91	19.44	27.75
GeneID:423688	DNA2	-4.79143	0.000242361	0.00547629	0.22	0.32	0.35	0.01	0	0.02
GeneID:423695	PGSG	-2.29891	2.66398e-05	0.00091136	30.45	21.22	89.69	5.1	9.44	15.26
GeneID:423714	SGPL1	-1.42086	0.000287017	0.0062187	5.48	3.59	7.08	1.15	1.98	3.21
GeneID:423728	-	-1.78743	4.47951e-07	2.86395e-05	6.35	6.03	2.49	1.54	1.39	1.6
GeneID:423747	ANXA7_11	-1.2003	0.000374324	0.00774054	7.44	4.19	5.19	2.4	2.22	3.04
GeneID:423760	PSD	-1.01219	0.00350949	0.0440948	2.26	1.93	1.9	0.89	1.2	1.18
GeneID:423767	ABCG2	1.10192	0.000688247	0.0125311	3.31	1.77	3.57	7.65	6.2	5.74
GeneID:423788	CH25H	-2.06591	0.000339391	0.00719361	1.83	2.74	2.04	0.87	0.36	0.44
GeneID:423792	coaW	-2.83698	1.85917e-15	7.1086e-13	15.72	22.4	12.39	1.75	2.17	3.59
GeneID:423809	KIF11	-2.83891	3.78855e-10	5.51551e-08	2.38	3.89	1.3	0.46	0.41	0.3
GeneID:423818	K14165	1.0858	0.000512685	0.00988857	0.81	0.67	0.82	2.29	1.52	1.33
GeneID:423821	-	-1.42776	0.000932944	0.0160427	1.81	1.22	1.42	0.37	0.48	0.93
GeneID:423841	-	-2.00956	8.32728e-05	0.00230984	1.73	4.38	5.3	0.7	0.98	1.34
GeneID:423848	PPRC1	-2.78431	6.45212e-10	8.55893e-08	4.57	12.83	4.02	1.04	1.02	1.31
GeneID:423888	MXI1	-2.57858	8.76024e-20	5.89051e-17	80.23	60.95	86.1	10.65	10.1	18.95
GeneID:423890	DUSP5	-2.1498	0.00166172	0.0250961	0.89	0.65	0.59	0.26	0.16	0.08
GeneID:423899	-	-1.55899	0.000152784	0.00374954	689.39	541.87	224.28	110.8	150.72	260.25
GeneID:423929	GRK4_5_6	1.41216	0.00292019	0.0383202	0.16	0.1	0.11	0.43	0.42	0.2
GeneID:423931	BAG3	-1.01262	0.000857294	0.0149662	345.48	599.33	340.04	253.12	240.75	188.37
GeneID:423952	CHST15	1.00012	0.000554919	0.0105776	2.71	2.55	3.38	5.36	3.48	5.68
GeneID:423953	ZRANB1	-1.63651	1.26114e-06	6.83117e-05	71.88	30.51	55.6	12.46	12.78	26.05
GeneID:423970	PPP2R2	-1.32762	3.0873e-07	2.09764e-05	54.74	35.78	48.21	17.48	15.51	25.53
GeneID:424026	ARL4	-2.33226	4.92672e-05	0.00149877	0.63	0.76	1.81	0.2	0.28	0.18
GeneID:424027	SH3BP4	3.21845	2.04731e-16	9.0733e-14	0.35	0.68	0.66	7.83	5.27	3.47
GeneID:424037	LSS	-1.39518	0.00262759	0.0355326	0.9	1.28	1.6	0.51	0.63	0.37
GeneID:424067	-	-1.49745	4.27632e-09	4.53197e-07	7.6	6.42	5.85	2.22	2.62	2.33
GeneID:424083	STRADB	1.30627	9.27647e-06	0.000369166	3.95	2.91	2.32	8.13	6.85	8.54
GeneID:424101	GPR1	-1.05001	0.000158011	0.00383713	7.68	6.44	10.58	3.11	3.4	5.23
GeneID:424160	PHOSPHO2	1.39212	0.000426584	0.00859844	2.48	2.87	4.3	5.18	10.77	10.61
GeneID:424165	BBS5	-1.91725	4.13857e-06	0.000186379	55.48	46.62	16.76	7.59	9.61	13.79
GeneID:424183	-	-4.02725	0.000223425	0.00510761	0.23	0.55	1.46	0	0.09	0.06
GeneID:424198	OBSL1	1.08425	0.000403414	0.00823725	2.36	2.76	4.89	6.44	7.37	8.15
GeneID:424208	PRKAG	1.35066	1.03763e-06	5.79404e-05	63.27	43.25	92.67	160.09	185.11	186.46
GeneID:424214	PLCD	1.1613	3.39547e-08	2.79374e-06	15.32	13.14	11.43	33.39	27.3	32.15
GeneID:424230	GYPC	1.54924	3.26441e-05	0.00106805	2.52	2.24	4.35	16.54	7.54	7.54
GeneID:424238	TFCP2	-2.70316	7.49843e-06	0.000304624	0.6	0.27	0.56	0.04	0.12	0.07
GeneID:424248	SEMA5	-1.36117	0.000142414	0.00356491	1.46	1.4	1.59	0.5	0.38	0.88
GeneID:424275	STEAP3	1.555	3.88692e-05	0.00123244	1.88	1.96	3.76	9.72	5.27	6.68
GeneID:424344	-	-2.06712	6.81884e-11	1.15624e-08	9.67	9.99	6.73	1.85	1.71	3.12
GeneID:424360	RGS	-3.06947	1.91611e-05	0.000690648	1.34	1.77	8.55	0.49	0.34	0.62
GeneID:424367	HSD17B7	-2.03306	4.66659e-06	0.000204033	2.88	2.61	3.52	0.49	1.14	0.69
GeneID:424368	UAP1	-1.62333	9.13144e-11	1.4716e-08	11.64	13.21	11.43	4.01	4.44	4.01
GeneID:424399	-	1.64693	3.1519e-05	0.0010435	0.59	0.7	1.08	2.69	3.18	1.95
GeneID:424400	-	1.50606	0.000155645	0.0037986	2.36	1.74	2.86	8.69	7.59	4.4
GeneID:424402	SELE	-2.88341	0.000569833	0.0107467	1.81	1.66	1.7	0.6	0.09	0
GeneID:424406	UCK2	-1.47758	0.000329118	0.00702167	7.95	13.69	6.43	4.65	3.14	3.05
GeneID:424417	CEP350	1.22634	9.32483e-06	0.000370334	4.44	3.01	4.15	12.92	8.44	7.11
GeneID:424424	SOAT1	-1.73529	2.27578e-09	2.55044e-07	6.82	6.89	7.56	1.7	1.79	3.06
GeneID:424441	-	-1.10263	0.0017454	0.0260807	3.53	3.96	3.26	1.97	2.1	1.09
GeneID:424467	VCAM1	-1.48985	2.36874e-05	0.000821895	15.63	8.29	8.93	4.61	2.78	2.98
GeneID:424473	-	1.74017	0.00264695	0.0356328	0.8	0.15	0.49	2.65	0.86	1.47
GeneID:424475	AKAP2	1.14672	0.00178061	0.0265053	4.63	2.12	4.28	6.19	10.64	8.09
GeneID:424494	-	-2.5375	5.93157e-09	6.11987e-07	37.92	55.1	14.57	3.06	6.14	7.87
GeneID:424513	-	-2.53646	5.06254e-15	1.86263e-12	4.42	7.98	5.45	1.29	1.08	0.94
GeneID:424543	TTLL7	-1.04287	0.000535985	0.0102669	28.5	16.75	12.86	7.78	9.91	10.05
GeneID:424549	GIPC2	-2.03161	3.17408e-05	0.00104551	40.34	13.88	7.35	6.68	4.59	3.91
GeneID:424550	DNAJB4	-1.80534	7.30774e-12	1.54892e-09	198.9	170.16	106.54	49.66	47.87	49.33
GeneID:424562	TIE1	1.60009	2.73491e-05	0.000927493	1.06	2.12	1.13	4.63	5.96	3.38
GeneID:424564	ELOVL1	-2.90192	7.39783e-11	1.22252e-08	70.79	91.15	85.86	3.69	16.82	14.44
GeneID:424576	SLC6A5S	-2.44774	2.3967e-06	0.000115969	0.97	1.34	1.1	0.34	0.19	0.13
GeneID:424586	PLK3	-2.16594	4.99402e-06	0.000215928	1.66	3.38	1.93	0.43	0.72	0.52
GeneID:424588	HECTD3	-2.03408	7.3677e-07	4.34049e-05	3.62	4.64	2.17	1.08	0.88	0.73
GeneID:424595	TOE1	-1.34811	7.7538e-05	0.0021869	1.76	2.24	1.98	0.66	0.68	1.16
GeneID:424626	-	1.00581	0.000797403	0.0141615	1.1	1.22	1.04	2.86	1.68	2.19
GeneID:424675	HOOK1	-1.13848	0.000397417	0.0081233	1.63	1.74	1.7	0.88	0.61	1.04
GeneID:424700	PDE4	-1.48198	0.00187311	0.0275993	38.34	103.02	29.67	16.48	33	16.4
GeneID:424747	DGKD	-1.12585	0.00182211	0.027061	7.38	8.06	12.32	2.2	4.86	5.8
GeneID:424752	-	-1.17259	6.01841e-07	3.67289e-05	29.72	40.14	38.05	16.48	14.82	19.36
GeneID:424756	SAP130	-1.22406	4.58781e-05	0.00141108	6.77	7.96	6.31	3.6	2.07	3.92
GeneID:424761	ARHGEF4	1.37389	9.62137e-07	5.43816e-05	0.79	0.58	1.15	2.79	2.07	2.72
GeneID:424764	-	-1.56924	4.78365e-08	3.88672e-06	6.12	7.55	7.17	1.73	2.43	3.11
GeneID:424779	GK5	-1.42038	0.0030742	0.039917	2.67	3.93	2.52	0.65	0.92	2.08
GeneID:424787	-	-1.11635	0.00192485	0.0280371	11.25	4.3	7.36	2.86	2.16	4.4
GeneID:424805	SERPINE2	-1.42377	3.12957e-07	2.11264e-05	16.44	11.14	15	5.14	6.91	4.48
GeneID:424820	NMNAT	1.63744	0.000142869	0.00356715	1.62	1.52	1.88	5.19	3.61	4.23
GeneID:424821	-	1.97796	3.17962e-08	2.62723e-06	2.21	0.17	0.44	0.84	0.7	1.57
GeneID:424826	PIK3C	-1.7338	2.17848e-07	1.50841e-05	2.09	2.24	2.39	0.81	0.85	0.47
GeneID:424827	VAMP2	-6.29442	0.000142784	0.00356715	1.96	0.94	0.08	0	0	0.04
GeneID:424872	DZIP1	4.87938	0.00248162	0.0341268	0	0	0.02	0.12	0.4	0.24
GeneID:424882	PLOD2	-1.50963	1.18299e-09	1.4066e-07	10.89	9.78	13.21	3.44	4.05	5.05
GeneID:424883	-	-1.13943	1.1256e-07	8.52097e-06	46.81	43.48	48.07	19.04	24.55	22.51
GeneID:424903	-	1.28968	6.96174e-05	0.00199932	5.53	3	5.1	9.02	14.55	11.14
GeneID:424905	-	1.66367	0.000892219	0.0154377	0.24	0.25	0.2	0.99	0.64	0.66
GeneID:424984	-	-1.14905	1.58637e-05	0.000590347	5.17	3.63	6.74	2.67	2.16	2.61
GeneID:424992	GPR160	1.88353	4.38507e-07	2.81279e-05	1.4	0.67	1.23	4.48	4.23	3.79
GeneID:425003	PDCD10	-1.08212	2.48456e-06	0.000119332	64.17	42.23	46.81	22.54	23.61	27.63
GeneID:425025	-	-1.69196	0.00370781	0.0461112	0.32	0.14	0.22	0.04	0.07	0.11
GeneID:425121	KLHL1_4_5	-1.72308	1.80183e-11	3.37843e-09	7.59	7.86	6.29	2.61	1.94	2.41
GeneID:425137	LOC425137	-4.21918	0.000496233	0.00962034	0.06	1.83	4.78	0.13	0.36	0
GeneID:425201	RTN4RL2	-2.0215	0.000264648	0.00585105	2.32	1.64	2.16	0.35	0.88	0.35
GeneID:425224	PLCE	1.5261	1.50376e-07	1.09825e-05	1.47	0.81	1.76	4.28	4.21	3.63
GeneID:425290	-	-2.04972	1.83694e-10	2.79846e-08	49.34	69.62	61.22	10.55	13.53	22.21
GeneID:425291	PI4K2	-1.13391	2.56947e-05	0.000880575	16.72	27.12	19.3	9.7	8.41	9.62
GeneID:425481	-	5.39431	0.00205607	0.0295185	0	0	0	0.29	0.22	0.47
GeneID:425504	-	-1.73596	1.00672e-07	7.79009e-06	19.71	12.17	19.22	3.33	6.07	6.6
GeneID:425507	CMKLR1	-1.45952	0.0020262	0.0291594	5.54	3.51	5.9	0.7	2.63	2.33
GeneID:425545	MGAM	1.28678	0.000558451	0.0106242	1.27	2.25	1.83	6.33	4.77	2.76
GeneID:425564	TNFRSF25	-1.05555	0.00190368	0.0278483	4.51	4.61	6.2	1.82	2.71	3.24
GeneID:425619	YWHAB_Q_Z	-1.39176	7.18039e-10	9.21169e-08	89.14	62.43	68.41	25.02	28.39	33.81
GeneID:425665	CGN	-2.31668	0.000354395	0.00741492	1.47	0.68	0.35	0.19	0.23	0.1
GeneID:425953	-	-1.74361	1.03815e-06	5.79404e-05	81.23	126.09	52.28	32.11	22.13	35.85
GeneID:426013	PLEKHG5	1.05376	0.00405899	0.0495619	0.73	0.86	1.34	2.22	2.53	1.73
GeneID:426041	OTUD7A_B	-1.44562	0.000281338	0.00611604	11.37	12.99	23.47	3.53	5.22	9.72
GeneID:426108	-	1.411	4.77992e-05	0.00146095	1.47	2.99	2.09	7.08	6.13	4.31
GeneID:426126	MTHFD2	1.36665	0.00127772	0.0205086	6.67	15.66	8.62	45.63	21.64	19.03
GeneID:426209	RNF217	-1.59431	6.92478e-10	8.9426e-08	2.98	3.82	2.9	1.02	1.26	1.11
GeneID:426356	-	-7.55615	0.000457931	0.00904728	5.49	25.36	0.39	0.16	0	0
GeneID:426399	-	-1.60433	2.33992e-07	1.61231e-05	21.9	10.05	24.97	6.72	10.14	13.67
GeneID:426411	LOXL1	-1.09042	3.71367e-05	0.00118521	13.47	11.8	16.15	6.03	5.67	8.78
GeneID:426435	PGM2	-1.17849	0.000854861	0.0149371	3.75	2.81	3.56	1.07	1.75	1.8
GeneID:426544	-	2.53535	1.35153e-16	6.27494e-14	4.78	4.34	6.18	44.84	24	24.68
GeneID:426549	RETSAT	-2.40679	3.07429e-21	2.39795e-18	24.9	23.34	17.39	3.75	4.71	4.6
GeneID:426754	TRIM63	-2.79061	0.00309575	0.0401179	1860.53	2927.27	2397.72	59.4	216.61	831.05
GeneID:426795	-	-1.20449	0.00326221	0.0418109	4.65	4.29	10.38	3.38	2.18	3.23
GeneID:426810	-	1.5412	0.00152506	0.0236209	0.12	0.07	0.19	0.35	0.36	0.21
GeneID:426820	DMBT1	-2.37412	2.14685e-08	1.87729e-06	8.14	3.96	10	0.69	0.93	2.44
GeneID:426846	E3.1.1.3	-4.31161	2.74788e-11	5.10321e-09	3.43	5.45	1.61	0.33	0.2	0.02
GeneID:426853	ALPK	1.23636	2.24656e-05	0.000789333	5.55	3.91	8.66	15.07	12.85	16.64
GeneID:426878	-	-1.30907	0.00065	0.0120485	12.65	3.76	7.81	4.05	3.13	2.96
GeneID:426926	AKAP7	1.43359	1.21465e-05	0.00046716	18.76	12.23	33.66	74.02	51.06	61.11
GeneID:426933	-	1.36503	0.000793243	0.0141134	1.57	0.8	1.84	4.49	3.08	3.76
GeneID:426943	PLIN3	-3.79459	0.000122994	0.00317667	0.79	2.85	0.8	0.08	0.27	0
GeneID:426961	EOGT	1.55769	2.20624e-05	0.000778715	1.08	0.72	1.45	2.26	3.54	2.67
GeneID:426962	GFPT2	-2.76205	1.92602e-14	6.36565e-12	4.11	2.64	4.54	0.66	0.49	0.48
GeneID:426991	ACSM	2.35373	6.75522e-06	0.00027732	0.26	0.41	0.97	3.82	1.77	3.23
GeneID:427076	-	-1.97174	1.50188e-06	7.95836e-05	1.4	1.02	1.52	0.17	0.33	0.55
GeneID:427123	SLC12A2	1.02059	1.20045e-05	0.000463541	3.19	3.03	2.79	7.27	6.67	5.28
GeneID:427187	C7	-1.49704	6.5343e-06	0.000271502	8.63	4.71	5.77	2.2	3.33	1.77
GeneID:427226	RIC1	-1.51076	3.31032e-09	3.60621e-07	9.9	9.85	7.7	3.48	2.6	4.07
GeneID:427237	PLIN2	-2.93074	8.04548e-23	7.4708e-20	122.41	77.57	52.1	12.04	11.67	10.76
GeneID:427254	-	-1.80787	5.01442e-07	3.17012e-05	101.22	179.71	139.95	27.44	35.62	65.12
GeneID:427291	GAK	-2.13653	2.7756e-18	1.59189e-15	3.35	3.59	3.02	0.71	0.81	0.87
GeneID:427335	UGCG	-1.27894	2.94732e-06	0.00014052	7.38	9.2	9.99	3.97	4.53	3.03
GeneID:427381	DGKQ	-1.9041	0.00012754	0.00326812	0.6	0.52	1.1	0.11	0.16	0.36
GeneID:427387	SEMA6	1.08957	0.000664	0.0122498	0.79	0.73	1.15	2.11	2.07	1.64
GeneID:427391	CDO1	-3.03881	1.92318e-08	1.72028e-06	18.47	15.77	34.21	0.88	2.1	5.77
GeneID:427466	CTSL	-1.71925	3.89927e-10	5.59902e-08	184.43	161.04	136.82	38.24	46.89	69.38
GeneID:427479	CELF6	-2.0744	1.6178e-05	0.000600898	2.08	2.8	1.33	0.63	0.6	0.33
GeneID:427550	PDP	-1.2351	7.08398e-07	4.19871e-05	14.54	12.34	10.96	5.84	4.26	6.84
GeneID:427564	hasA	-4.90466	4.95673e-06	0.000214792	0.19	0.63	4.1	0.09	0	0.09
GeneID:427583	FBLN1_2	-1.24953	0.000278637	0.00607765	9.32	5.23	5.73	1.62	2.51	3.69
GeneID:427587	-	1.66722	1.6064e-06	8.39805e-05	4.61	4.2	10.89	20.7	19.25	22.15
GeneID:427626	NEUR	1.62215	0.00212325	0.0302215	0.25	0.22	0.22	0.89	0.83	0.42
GeneID:427662	KCNJ12	2.85089	0.00113179	0.018748	2.17	2.12	1.34	26.39	16.79	2.94
GeneID:427681	-	-1.01677	2.71039e-05	0.000922386	13.9	18.01	13.22	8.14	7.25	8.68
GeneID:427798	FOXK	-2.23669	2.16491e-13	5.94589e-11	26.05	20.12	18.64	3.26	4.77	6.33
GeneID:427840	MNT	-1.34143	0.000788858	0.014061	4.64	8.77	6.64	1.84	2.05	4.57
GeneID:427872	RASSF9_10	2.08473	0.000841316	0.0147684	0.05	0.16	0.19	0.42	0.68	0.6
GeneID:427908	C1QTNF6	2.37061	5.35169e-05	0.00160798	0.14	0.11	0.44	1.33	1.44	0.87
GeneID:427949	CLCN1	1.13496	2.09569e-06	0.000103984	5.27	5.2	4.55	12.47	14.94	11.16
GeneID:427975	URB1	-1.35524	2.74577e-05	0.000928044	2.77	3.88	2.17	1.13	1.18	1.88
GeneID:427984	KCNJ15	-1.85007	1.96275e-06	9.88984e-05	5.93	2.48	4.17	1.06	1.39	1.17
GeneID:427986	-	-1.56043	5.46957e-08	4.37117e-06	4.24	6.38	4.11	1.53	1.92	1.8
GeneID:428001	CDKL	2.70203	1.92513e-07	1.36014e-05	0.31	0.14	0.66	3.63	2.78	1.07
GeneID:428005	CLCN3_4_5	3.00129	1.80422e-19	1.09945e-16	0.5	0.92	0.98	8.65	5.56	5.99
GeneID:428096	PRCP	1.70391	0.000794455	0.014122	0.49	0.32	0.5	2.43	1.28	0.75
GeneID:428105	KCNE3;lipB	-1.89865	0.000732991	0.0132144	11.76	5.3	21.93	5.21	3.6	1.27
GeneID:428142	RIMS4	1.34099	2.24043e-06	0.000109495	2.19	1.19	2.3	5.87	4.01	4.64
GeneID:428186	-	1.47117	0.00038933	0.00799152	3.62	6.2	11.86	27.79	21.22	12.35
GeneID:428199	-	1.86082	9.5767e-05	0.00257936	0.35	0.11	0.5	1.11	1.34	1.17
GeneID:428219	EPHA10	3.46685	2.0735e-08	1.82956e-06	0.04	0.03	0.09	0.38	0.43	0.4
GeneID:428310	-	-3.50064	1.02926e-12	2.50882e-10	1138.08	2326.44	765.15	209.06	146.27	53.11
GeneID:428366	ZBTB10	-1.11672	2.04887e-05	0.000729067	5.18	6.35	7.97	3.15	2.75	3.59
GeneID:428398	ZBTB47	1.11122	2.73392e-05	0.000927493	6.2	3.59	4.21	12.66	10.34	8.59
GeneID:428406	RHEB	-1.36881	2.22699e-05	0.000783869	48.5	24.57	73.61	17.49	16.65	23.49
GeneID:428425	CALCR	3.06807	1.24002e-05	0.000473196	0.03	0.1	0.02	0.34	0.62	0.37
GeneID:428435	CREB5	-2.29731	5.57846e-07	3.4754e-05	5.47	10.05	8.34	0.67	1.59	2.83
GeneID:428472	-	2.00766	3.9796e-13	1.0347e-10	5.41	3.01	4.5	16.14	16.45	20.64
GeneID:428513	TSHZ	1.66527	0.00029375	0.00635752	0.14	0.17	0.27	0.81	0.51	0.63
GeneID:428585	-	-1.46383	2.20836e-05	0.000778715	21.08	47.28	26.41	10.5	11.48	14.87
GeneID:428621	HS3ST5	2.0929	3.04362e-06	0.000143706	0.57	0.9	1.45	7.16	3.76	2.58
GeneID:428623	NAGLT1	1.06521	2.43583e-06	0.000117281	26.17	19.1	23.93	58.46	49.36	42.42
GeneID:428651	TFCP2	-2.27744	0.00113748	0.0187814	0.37	1.6	0.77	0.23	0.22	0.18
GeneID:428659	CAD	-1.05601	0.000586437	0.0110063	4.96	4.46	3.84	1.24	5.23	4.17
GeneID:428661	EPT1	-1.19333	0.00130807	0.0209076	3.14	5.97	2.93	1.65	1.98	2
GeneID:428738	-	-1.31977	9.70321e-05	0.00260265	13.4	15.67	8.99	7.46	4.22	4.13
GeneID:428768	-	3.22628	1.07723e-16	5.25147e-14	3.88	8.45	5.88	87.32	68.15	33.96
GeneID:428824	-	2.2662	2.72844e-16	1.15662e-13	0.67	0.68	0.89	3.6	3.75	3.73
GeneID:428825	OLFR	4.61668	7.88865e-06	0.000317874	0	0	0.04	0.45	0.28	0.2
GeneID:428901	FLRT	1.45547	4.64357e-07	2.95914e-05	1.62	1.17	1.37	4.96	4.47	2.79
GeneID:428909	-	4.11104	4.48387e-10	6.3359e-08	0.04	0.12	0.12	1.42	2.21	1
GeneID:428913	-	1.46409	1.7257e-06	8.92601e-05	2.7	3.61	1.93	9.69	7.2	7.37
GeneID:428946	-	-1.43719	1.01918e-08	1.00883e-06	40.16	56.01	37.66	16.44	16.85	21.3
GeneID:428980	ADRA2A	-2.91709	3.63758e-07	2.4045e-05	1.31	1.03	1.87	0.19	0.05	0.34
GeneID:429005	SLC39A10	-1.39847	0.00117192	0.0191735	2.52	1.86	0.75	0.61	0.67	0.53
GeneID:429015	-	6.00564	0.000174056	0.00415943	0.01	0.03	0.02	0.35	0.35	7.84
GeneID:429016	TTC30A	1.08277	0.00290376	0.0381816	1.23	0.78	1.45	2.63	2.77	2.25
GeneID:429066	METTL11B	1.68841	1.59986e-11	3.08884e-09	8.48	8.89	11.84	35.85	37.35	26.35
GeneID:429075	ARPC5	-1.0924	0.000449825	0.00892533	20.71	16.92	31.86	8.5	12.04	13.61
GeneID:429087	-	1.18373	6.02904e-06	0.000253923	3.73	3.12	3.66	9.66	7.76	7.28
GeneID:429110	AMPK	1.95093	1.57492e-14	5.295e-12	8.73	9.92	12.1	53.57	45.89	34.22
GeneID:429145	-	-1.67672	7.52122e-10	9.46218e-08	26.06	14.6	22.95	7.47	5.42	7.9
GeneID:429678	SLC25A22	-2.88687	3.21939e-07	2.16476e-05	1.09	1.82	4.3	0.31	0.24	0.5
GeneID:429809	ASAP	1.3923	0.000923957	0.0159303	0.54	0.74	1.54	2.3	3.18	2.26
GeneID:429847	MAP1	-1.1545	8.02221e-05	0.00224116	13.58	23.08	14.15	7.98	7.2	9.18
GeneID:429900	-	-2.24503	0.000132158	0.00335558	0.73	0.53	0.25	0.15	0.13	0.05
GeneID:429940	HOX_2	1.8282	0.00160776	0.0245507	0.4	0.23	0.21	1.41	1.21	0.46
GeneID:430557	ACACB	-3.81527	8.77283e-07	5.01672e-05	15.19	53.65	9.92	2.27	1.53	2.31
GeneID:430652	CXCR1	-3.13354	0.000410566	0.00834832	1.37	0.54	0.64	0.02	0.09	0.2
GeneID:430666	-	-6.12784	0.000410473	0.00834832	0.02	0.22	0.07	0	0	0
GeneID:430953	-	-2.56783	0.00202108	0.0291071	822.66	658.32	482.8	39.66	62.66	247.42
GeneID:431066	PNPLA2	-2.69534	1.77478e-08	1.59484e-06	64.57	95.28	70.69	4.13	9.63	25.69
GeneID:431262	-	1.4255	3.9945e-07	2.60511e-05	6.03	3.45	6.39	18.16	14.57	11.72
GeneID:431542	-	-1.03242	0.00119763	0.0195103	4.61	4.62	3.26	2.13	1.7	2.62
GeneID:431558	-	-2.39499	8.07752e-12	1.67565e-09	15.47	29.83	24.26	4.43	3.88	5.88
GeneID:431583	ERBB2IP	-1.62732	3.49209e-14	1.11632e-11	20.24	17.77	21.29	6.89	5.28	7.9
GeneID:431601	UHRF2	-1.27874	1.86289e-07	1.32096e-05	10.3	10.2	7.9	3.82	3.79	4.74
GeneID:431649	AQPEP	-3.17176	6.38443e-05	0.00185815	0.92	1.38	0.56	0.09	0	0.25
GeneID:431663	NPR3	1.04247	0.000839016	0.0147574	1.34	1.2	0.89	2.17	3.23	1.83
GeneID:431670	DAPK	-1.09031	0.00347192	0.0437355	1.11	1.35	1.93	0.59	0.62	0.98
GeneID:548626	-	-4.85903	0.000202038	0.00470697	0.8	0.82	0.6	0	0	0.09
GeneID:693255	GADD45	-1.39952	0.000412908	0.0083684	49.39	63.13	125.98	28.44	24.08	43.48
GeneID:724086	SIX2	1.41831	5.09821e-07	3.20642e-05	32.8	37.01	28.81	118.46	80.36	67.35
GeneID:768337	TUBB	-1.09076	0.0039699	0.0486874	3.71	5.09	7.31	1.62	2.78	3.6
GeneID:768438	ASB10	1.03967	0.000966314	0.0164425	4.4	8.89	9.88	19.55	21.97	16.1
GeneID:768455	-	1.9356	7.19432e-11	1.20939e-08	0.51	0.53	0.79	2.93	2.31	2.08
GeneID:768471	NUDT12	1.11911	0.00015695	0.00381611	1.66	1.52	1.58	3.61	4.13	3.21
GeneID:768599	ASAP	-1.54861	0.00117116	0.0191735	1.72	1.35	0.76	0.49	0.6	0.31
GeneID:768618	-	-1.41989	0.00183172	0.027183	3.21	1.16	4.22	1.23	0.77	1.28
GeneID:768655	PIM3	-2.0764	6.6898e-10	8.81426e-08	27.02	40.14	37.89	13.48	6.19	6.85
GeneID:768701	-	-3.58954	0.000427717	0.00859844	11.48	53.81	3.47	1.31	1.4	2.06
GeneID:768760	PCDHD2	5.25532	0.00119288	0.019465	0.01	0	0	0.32	0.13	0.04
GeneID:768768	PRUNE2	-2.7594	5.6122e-06	0.00023947	0.21	1.25	1.16	0.2	0.07	0.14
GeneID:768821	-	-2.43811	1.11405e-11	2.21673e-09	31.3	27.55	38.82	3.93	4.61	10.44
GeneID:768898	DDX21	-1.68339	4.32221e-07	2.79083e-05	24.75	32.2	13.95	7.66	8.06	7.8
GeneID:768922	-	-1.86895	2.40304e-05	0.000832316	2.55	4.72	1.79	0.68	0.92	1.08
GeneID:769037	COL13A	2.37662	0.00056423	0.010686	0.1	0.18	0.07	0.51	0.94	0.45
GeneID:769048	SLC25A10	-1.58792	0.000672334	0.0123103	2.29	2.36	2.7	0.72	0.55	1.38
GeneID:769087	ANGPTL4	-3.43516	1.7658e-08	1.59412e-06	1.14	1.52	0.91	0.16	0.11	0.07
GeneID:769118	GABARAPL1	-1.26364	7.57464e-08	6.00428e-06	54.47	37.6	41.69	23.5	15.31	19.66
GeneID:769163	-	1.88567	1.03982e-10	1.66201e-08	6.47	4.94	3.99	22.48	11.85	22.1
GeneID:769203	proC	-1.1948	0.00302289	0.0394289	2.84	4.97	3.16	1.47	2.12	1.51
GeneID:769222	ADAMTS8	-3.15414	1.12408e-12	2.70612e-10	2.86	5.82	1.72	0.33	0.46	0.48
GeneID:769230	PCSK1	-4.06534	1.50999e-05	0.000566247	0.99	0.55	0.15	0	0.02	0.09
GeneID:769288	-	1.38175	3.16436e-05	0.00104437	0.53	0.45	0.78	2.29	1.32	1.79
GeneID:769339	CES1	-1.71644	0.000988109	0.0167113	8.44	1.73	9.45	1.84	1.46	2.87
GeneID:769469	PDE4	-1.24168	8.22087e-05	0.00228683	16.8	21.11	15.79	5.64	6.05	11.56
GeneID:769516	ROR2	1.9324	0.000434625	0.00871932	0.28	0.31	0.31	1.8	1.1	0.7
GeneID:769528	-	1.4517	0.00256595	0.0349903	3.88	3.29	9.15	5.65	19.15	20.68
GeneID:769604	-	-1.08055	0.000170264	0.00408886	4.61	5.24	4.34	1.92	1.95	3.24
GeneID:769632	UTP4	-1.002	0.00156688	0.0240395	8.09	11.21	6.43	4.1	4.84	4.74
GeneID:769676	PLAGL1	-1.63546	0.000674806	0.012344	5.88	7.52	2.2	0.85	2.8	1.76
GeneID:769685	-	3.32508	7.86728e-11	1.27843e-08	0.33	0.1	0.52	4.8	2.14	2.92
GeneID:769871	TADA1	-1.00413	0.00206366	0.0295458	21.77	17.48	21.77	13.46	12.66	14.18
GeneID:769893	-	1.06848	0.000642002	0.0119343	1.97	1.6	1.41	3.95	3.91	2.97
GeneID:770081	EPS8	-1.04194	0.00144735	0.0226753	2.88	5.14	4.67	1.89	2.58	2.06
GeneID:770108	-	-2.27714	1.04388e-06	5.79404e-05	7.06	3.82	7.75	0.65	1.13	2.24
GeneID:770209	-	-2.40835	3.269e-10	4.86607e-08	69.92	89.48	64.64	20.22	18.02	6.79
GeneID:770238	KLF9	-1.27444	0.000204743	0.00475802	20.4	18.28	20.68	6.65	5.27	13.99
GeneID:770250	SLC36A1	-1.13823	0.00319228	0.041143	2.85	5.26	2.09	2.03	1.84	1.93
GeneID:770436	-	-1.48047	2.04293e-06	0.000101885	15.16	15.32	12.99	4.92	5.17	7.88
GeneID:770492	-	1.78722	5.11383e-07	3.20642e-05	1.92	1.37	1.11	6.74	4.68	4.62
GeneID:770573	-	1.17628	1.35144e-06	7.25981e-05	4.09	3.06	4.35	10.24	9.03	7.91
GeneID:770607	DNAJC28	1.14455	0.000167325	0.0040332	4.27	2.61	3.48	8.23	6.28	9.16
GeneID:770612	IFITM	-1.38989	5.49224e-11	9.64853e-09	142.29	94.1	126.85	51.72	43.72	50.32
GeneID:770634	-	1.4003	8.84472e-07	5.04304e-05	4.45	3.93	4.02	13.85	8.79	12.59
GeneID:770670	-	-1.65907	3.07947e-06	0.00014435	2.66	3.59	1.85	0.91	1.06	0.77
GeneID:770734	PRODH	-2.28743	5.99913e-09	6.15701e-07	6.96	20.43	14.48	2.99	2.22	3.86
GeneID:770867	JPH	1.4156	4.35916e-05	0.00135788	14.9	13.53	8.31	39.79	33.1	24.56
GeneID:770956	-	2.14202	0.00134095	0.0213391	0.4	0.29	0.29	3.06	0.97	0.57
GeneID:771172	SH2B1	-2.49606	0.00115273	0.018985	47.79	87.72	42.63	3.08	10.1	20.85
GeneID:771297	SCN4A	1.20063	9.98041e-07	5.60859e-05	10.13	14.85	10.97	31.69	27.26	28.9
GeneID:771337	SOX7S	-1.44996	6.7229e-06	0.000276575	12.8	15.42	16.75	8.51	4.98	3.91
GeneID:771342	-	2.15321	4.51963e-05	0.0013923	0.05	0.05	0.1	0.48	0.27	0.22
GeneID:771389	TMEM132	1.08258	0.00110168	0.0183457	0.8	0.95	0.59	1.91	1.59	1.74
GeneID:771549	E3.1.3.56	-1.57755	1.16424e-08	1.11836e-06	14.25	15.36	11.67	4.1	4.06	6.5
GeneID:771550	EPHA2	-2.27516	5.39144e-10	7.35197e-08	4.19	5.41	4.65	1.53	0.95	0.62
GeneID:771609	CNGA2	1.78501	0.000199151	0.00465641	0.24	0.41	0.41	1.08	1.61	0.83
GeneID:771715	CD2AP	-1.20526	0.000103269	0.00275102	17.07	12.52	20.13	5	7.23	10.33
GeneID:771780	-	-1.75848	0.000875935	0.0151964	79.97	13.46	9.11	9.01	8.6	6.42
GeneID:771782	RAB7B	-2.755	0.00117083	0.0191735	1.71	0.65	1.36	0.04	0.26	0.28
GeneID:771797	-	-1.48717	0.000843016	0.0147698	0.82	1.35	0.79	0.21	0.29	0.63
GeneID:771891	REEP1_2_3_4	-2.15331	1.61927e-09	1.86839e-07	3.83	6	7.22	0.84	0.89	1.96
GeneID:771901	UCK1	-1.13717	3.52827e-05	0.00113346	12.43	12.35	8.91	5.2	4.55	6.44
GeneID:771904	PFN	-1.56689	6.3474e-07	3.83202e-05	51.61	96.91	59.79	22.72	22	30.73
GeneID:771945	TRPV3	1.37962	0.0034171	0.0432124	0.2	0.27	0.43	0.7	0.75	1
GeneID:771980	-	1.64892	5.02342e-07	3.17012e-05	5.85	8.07	5.24	31.34	16.34	16.34
GeneID:772026	RPH3AL	1.2975	0.00310945	0.0402263	0.71	0.25	0.75	1.32	1.78	1.03
GeneID:772040	-	-1.11862	0.000137652	0.00348148	13.23	8.15	16.8	6.31	5.61	6.45
GeneID:772090	DHX40	-1.76625	6.82388e-07	4.05688e-05	24.68	28.76	15	4.95	6.2	10.25
GeneID:772114	AGPAT1_2	-2.2466	1.08477e-09	1.32207e-07	6.12	8.74	6.21	0.95	2	1.77
GeneID:772158	-	-1.78996	2.31977e-06	0.000112526	3755.2	4862.24	1863.38	1489.98	1040.47	743.15
GeneID:772163	PTPRQ	-5.52244	0.000213299	0.00492228	0.14	0.14	0.06	0	0.01	0
GeneID:772201	ASPG	-2.19786	6.29156e-06	0.000263274	3.87	1.34	2.4	0.49	0.7	0.53
GeneID:772213	PHF19	-1.58046	0.0020963	0.0299034	0.81	1.04	1.18	0.43	0.16	0.51
GeneID:772225	SLC25A5	-1.36986	1.8608e-05	0.000674333	11.89	11.12	18.68	7	4.61	5.36
GeneID:776223	SMPDL3	1.36187	0.000667879	0.0122749	2.26	0.69	1.54	3.51	4.44	4
GeneID:776274	-	-4.25395	0.00105391	0.0176709	0.23	1.31	0.83	0	0	0.31
novel.10336	-	-4.2536	0.0032634	0.0418109	3.49	0.51	8.73	0.82	0	0
novel.10973	PPP1R27	-1.85315	4.98803e-11	8.84242e-09	1167.37	1697.84	1183.14	328.47	474.53	396.89
novel.11104	-	1.93301	1.49479e-10	2.29515e-08	1.28	0.92	0.75	3.49	3.38	4.87
novel.11495	-	5.61672	0.00041327	0.0083684	0	0.01	0.03	1.71	0.33	0.08
novel.1161	-	4.9266	0.00057706	0.0108672	0.04	0.02	0.02	0.02	2.68	0.07
novel.11643	-	-2.05977	0.000442205	0.00882598	1.38	0.36	0.5	0.21	0.16	0.19
novel.1205	-	1.39924	3.71217e-06	0.000168343	1.54	1.63	1.56	5.24	2.8	4.66
novel.12498	-	1.46719	0.000350581	0.00737199	24.09	36.2	40.88	43.5	114.7	137.77
novel.1257	-	-2.02804	0.00282242	0.0374148	2.21	2.64	6.59	0.58	1.72	0.63
novel.12771	-	-1.68717	0.002992	0.0391571	129.17	285.71	73.36	80.48	32.06	73.88
novel.1382	CNTLN	2.59042	9.86837e-08	7.66666e-06	0.27	0.22	0.36	1.29	1.78	2.3
novel.13968	-	-5.21156	0.000985491	0.0166815	0.9	1.65	0.44	0	0	0.09
novel.1437	-	-1.37171	6.53166e-07	3.93109e-05	28.89	18.31	33.78	8.59	10.61	13.81
novel.14668	-	6.26664	9.13518e-05	0.00250896	0	0	0	9.98	11.47	32.37
novel.1467	-	1.73708	1.04477e-06	5.79404e-05	4.66	3.47	5.43	16.26	13.26	18.01
novel.14787	-	-1.76921	0.000375802	0.00776286	2.91	1.7	1.15	0.47	0.81	0.49
novel.1562	-	2.41042	0.000684546	0.012487	0.86	0.37	0.45	6.05	1.07	1.78
novel.1752		-2.13566	8.81091e-05	0.00243017	2.78	1.31	2.8	0.2	0.37	1.07
novel.1753		-2.89551	0.000113401	0.00298425	1.03	0.48	1.72	0.02	0.1	0.34
novel.2027	-	2.60334	1.39273e-07	1.02872e-05	0.61	0.63	0.31	3.39	5.01	1.56
novel.2068	-	4.28932	0.000137958	0.00348468	0.08	0	0.18	1.8	1.46	1.89
novel.2931	SETMAR	3.64518	1.62521e-07	1.17813e-05	0.01	0.04	0.18	1.29	1.2	0.52
novel.3088	-	5.76185	0.00183672	0.0272366	0	0.09	0	3.52	0.4	0
novel.3153		-1.78101	0.00087566	0.0151964	1.42	4.75	0.9	0.92	0.49	0.84
novel.3154		-1.38013	0.00187559	0.0276028	1.5	2.76	1.05	1.12	0.6	0.47
novel.3472		-1.10133	0.00264854	0.0356328	3.92	6.17	2.62	1.96	1.81	2.56
novel.3568	-	-1.57053	0.000160354	0.00388435	12.5	32.83	10.65	6.34	6.83	7.18
novel.3960		3.28026	1.28012e-07	9.52761e-06	0.04	0.14	0.24	1.64	0.41	2.36
novel.4158	-	-2.47765	0.000170755	0.0040956	1.85	1.54	0.77	0.24	0.25	0.3
novel.4159	-	-3.45645	7.40056e-05	0.00210366	3.89	4.43	0.19	0.12	0.36	0.35
novel.4643	-	3.08146	0.00238366	0.0331642	0.11	0.05	0.03	0.43	1.05	0.16
novel.4841	-	2.97725	0.000298079	0.00641561	0.05	0.11	0.43	1.44	1.99	1.32
novel.4894	-	-1.11196	2.14003e-05	0.000758736	13.46	12.94	8.79	7.3	5.79	4.85
novel.4946	EMCN	1.93101	2.82231e-08	2.36832e-06	2.5	1.51	2.79	12.89	8.37	5.8
novel.5545		21.2775	5.21675e-08	4.22102e-06	0	0	0	0	0	9.81
novel.5884	-	1.22992	0.00139799	0.0221093	0.55	0.29	0.35	0.89	0.8	1.23
novel.6596	-	-6.29861	8.75529e-06	0.000350571	9.16	10.47	3.6	0	0	0.32
novel.7033	-	-1.15972	0.000307474	0.00659599	3.71	4	3.56	1.91	1.43	2
novel.7140	-	2.25313	0.000277068	0.00606133	2.99	5.9	1.99	5.56	29.13	21.66
novel.7369	-	1.33926	0.000975681	0.016573	1.48	0.56	1.34	4.25	1.92	2.74
novel.7451		-1.55677	0.000139717	0.00352454	9.27	10.36	3.84	3.6	2.88	1.99
novel.8194	-	-2.1342	0.00135548	0.0215243	0.31	0.99	1.65	0.1	0.13	0.48
novel.8284	-	-1.12383	0.000379855	0.00782999	15.87	19.04	11.35	5.64	6.42	10.48
novel.856	-	1.93981	0.000491756	0.00958923	0.38	0.3	0.55	1.07	1.82	2.04
novel.857	-	1.71323	1.44553e-06	7.7227e-05	0.33	0.24	0.29	0.71	1.11	1.15
novel.8691	-	2.50236	3.71307e-05	0.00118521	0.68	0.04	0.39	2.17	2	2.28
novel.894	FBXO40	2.20156	9.92472e-20	6.24297e-17	5.63	4.97	6.81	23.09	26.49	29
novel.9487	-	1.39676	0.00354519	0.0444574	3.24	1.55	4.67	7.04	9.72	7.05
