# Supplementary material for: FOSL2 Is Involved in the Regulation of Glycogen Content in Chicken Breast Muscle Tissue
Source: Front Physiol. 2021 Jul 6;12:682441. doi: 10.3389/fphys.2021.682441 (PMC8290175; doi:10.3389/fphys.2021.682441)
Supplement: Supplementary file 6 [file Table_5.xlsx]

## Sheet: Sheet1
Relationship between modular co-expressed genes and MG traits
Gene	Correlation	P value
FOSL2	-0.644	0.007
CEBPB	-0.612	0.012
SLC2A14	-0.619	0.011
SLC12A4	-0.681	0.004
PPP2CA	-0.606	0.013
SLC38A2	-0.736	0.001
MAP3K14	-0.759	0.001
PPP2R5E	-0.685	0.003
IGBP1	0.535	0.033
